# Supplementary material for: (Phosphanyl)phosphaketenes as building blocks for novel phosphorus heterocycles
Source: Chem Sci. 2017 Mar 8;8(5):3720–5. doi: 10.1039/c7sc00300e (PMC5437511; doi:10.1039/c7sc00300e)
Supplement: Supplementary file 2 [file SC-008-C7SC00300E-s002.cif]

# Electronic Supplementary Material (ESI) for Chemical Science.
# This journal is © The Royal Society of Chemistry 2017

####################################################################### 
# 
# This file contains crystal structure data downloaded from the 
# Cambridge Structural Database (CSD) hosted by the Cambridge 
# Crystallographic Data Centre (CCDC).
# 
# Full information about CCDC data access policies and citation 
# guidelines are available at http://www.ccdc.cam.ac.uk/access/V1 
# 
# Audit and citation data items may have been added by the CCDC. 
# Please retain this information to preserve the provenance of 
# this file and to allow appropriate attribution of the data. 
# 
#######################################################################

data_gb_liuamidep4_0m
_database_code_depnum_ccdc_archive 'CCDC 1528508'
_audit_update_record             
;
2017-01-19 deposited with the CCDC.
2017-03-08 downloaded from the CCDC.
;
# start Validation Reply Form
_vrf_PLAT987_gb_liuamidep4_0m    
;
PROBLEM: The Flack x is &gt;&gt; 0 -  Do a BASF/TWIN Refinement     Please Check
RESPONSE: not applicable
;
# Added during the CSD deposition process: Thursday 19 January 2017 08:54 PM
# end Validation Reply Form

_audit_creation_date             2017-01-19
_audit_creation_method           
;
Olex2 1.2
(compiled 2017.01.09 svn.r3372 for OlexSys, GUI svn.r5292)
;
_shelx_SHELXL_version_number     2014/7
_chemical_name_common            ?
_chemical_name_systematic        ?
_chemical_formula_moiety         'C40 H58 N2 Na O7 P3'
_chemical_formula_sum            'C40 H58 N2 Na O7 P3'
_chemical_formula_weight         794.78
_chemical_absolute_configuration ad
_chemical_melting_point          ?
loop_
_atom_type_symbol
_atom_type_description
_atom_type_scat_dispersion_real
_atom_type_scat_dispersion_imag
_atom_type_scat_source
C C 0.0181 0.0091 'International Tables Vol C Tables 4.2.6.8 and 6.1.1.4'
H H 0.0000 0.0000 'International Tables Vol C Tables 4.2.6.8 and 6.1.1.4'
N N 0.0311 0.0180 'International Tables Vol C Tables 4.2.6.8 and 6.1.1.4'
Na Na 0.1353 0.1239 'International Tables Vol C Tables 4.2.6.8 and 6.1.1.4'
O O 0.0492 0.0322 'International Tables Vol C Tables 4.2.6.8 and 6.1.1.4'
P P 0.2955 0.4335 'International Tables Vol C Tables 4.2.6.8 and 6.1.1.4'

_shelx_space_group_comment       
;
The symmetry employed for this shelxl refinement is uniquely defined
by the following loop, which should always be used as a source of
symmetry information in preference to the above space-group names.
They are only intended as comments.
;
_space_group_crystal_system      orthorhombic
_space_group_IT_number           19
_space_group_name_H-M_alt        'P 21 21 21'
_space_group_name_Hall           'P 2ac 2ab'
loop_
_space_group_symop_operation_xyz
'x, y, z'
'-x+1/2, -y, z+1/2'
'-x, y+1/2, -z+1/2'
'x+1/2, -y+1/2, -z'

_cell_length_a                   13.7779(4)
_cell_length_b                   14.7189(4)
_cell_length_c                   21.2291(6)
_cell_angle_alpha                90
_cell_angle_beta                 90
_cell_angle_gamma                90
_cell_volume                     4305.2(2)
_cell_formula_units_Z            4
_cell_measurement_reflns_used    9263
_cell_measurement_temperature    100(2)
_cell_measurement_theta_max      69.86
_cell_measurement_theta_min      3.65
_shelx_estimated_absorpt_T_max   ?
_shelx_estimated_absorpt_T_min   ?
_exptl_absorpt_coefficient_mu    1.755
_exptl_absorpt_correction_T_max  0.7533
_exptl_absorpt_correction_T_min  0.6378
_exptl_absorpt_correction_type   multi-scan
_exptl_absorpt_process_details   
;
SADABS-2014/5 (Bruker,2014/5) was used for absorption correction.
wR2(int) was 0.0879 before and 0.0729 after correction.
The Ratio of minimum to maximum transmission is 0.8467.
The \l/2 correction factor is 0.00150.
;
_exptl_absorpt_special_details   ?
_exptl_crystal_colour            'clear light yellow'
_exptl_crystal_colour_lustre     clear
_exptl_crystal_colour_modifier   light
_exptl_crystal_colour_primary    yellow
_exptl_crystal_density_diffrn    1.226
_exptl_crystal_density_meas      ?
_exptl_crystal_density_method    ?
_exptl_crystal_description       block
_exptl_crystal_F_000             1696
_exptl_crystal_preparation       ?
_exptl_crystal_recrystallization_method THF
_exptl_crystal_size_max          0.1
_exptl_crystal_size_mid          0.1
_exptl_crystal_size_min          0.1
_exptl_transmission_factor_max   ?
_exptl_transmission_factor_min   ?
_diffrn_reflns_av_R_equivalents  0.0657
_diffrn_reflns_av_unetI/netI     0.0403
_diffrn_reflns_Laue_measured_fraction_full 1.000
_diffrn_reflns_Laue_measured_fraction_max 0.998
_diffrn_reflns_limit_h_max       16
_diffrn_reflns_limit_h_min       -16
_diffrn_reflns_limit_k_max       16
_diffrn_reflns_limit_k_min       -17
_diffrn_reflns_limit_l_max       25
_diffrn_reflns_limit_l_min       -25
_diffrn_reflns_number            77347
_diffrn_reflns_point_group_measured_fraction_full 1.000
_diffrn_reflns_point_group_measured_fraction_max 0.995
_diffrn_reflns_theta_full        67.500
_diffrn_reflns_theta_max         70.008
_diffrn_reflns_theta_min         3.654
_diffrn_ambient_temperature      100.0
_diffrn_detector                 'Bruker APEX-II CCD'
_diffrn_detector_area_resol_mean 7.9
_diffrn_detector_type            'CCD Area Detector'
_diffrn_measured_fraction_theta_full 1.000
_diffrn_measured_fraction_theta_max 0.998
_diffrn_measurement_device       'Kappa Four-Circle Diffractometer'
_diffrn_measurement_device_type  'Bruker X8 APEX II'
_diffrn_measurement_method       '\w and \f scans'
_diffrn_radiation_monochromator  'Double Bounce Multilayer Mirrors'
_diffrn_radiation_probe          X-ray
_diffrn_radiation_type           CuK\a
_diffrn_radiation_wavelength     1.54178
_diffrn_radiation_xray_symbol    K-L~3~
_diffrn_source                   'Micro Focus Rotating Anode'
_diffrn_source_type              'Bruker FR-591'
_reflns_Friedel_coverage         0.794
_reflns_Friedel_fraction_full    1.000
_reflns_Friedel_fraction_max     0.991
_reflns_number_gt                7785
_reflns_number_total             8126
_reflns_special_details          
;
 Reflections were merged by SHELXL according to the crystal
 class for the calculation of statistics and refinement.
 
 _reflns_Friedel_fraction is defined as the number of unique
 Friedel pairs measured divided by the number that would be
 possible theoretically, ignoring centric projections and
 systematic absences.
;
_reflns_threshold_expression     'I > 2\s(I)'
_computing_cell_refinement       'SAINT v8.34A (Bruker, 2013)'
_computing_data_collection       'APEX2 v2014.9-0 (Bruker, 2014)'
_computing_data_reduction        'SAINT v8.34A (Bruker, 2013)'
_computing_molecular_graphics    'Olex2 (Dolomanov et al., 2009)'
_computing_publication_material  'Olex2 (Dolomanov et al., 2009)'
_computing_structure_refinement  'XL (Sheldrick, 2008)'
_computing_structure_solution    'ShelXS (Sheldrick, 2008)'
_refine_diff_density_max         0.572
_refine_diff_density_min         -0.403
_refine_diff_density_rms         0.083
_refine_ls_abs_structure_details 
;
 Flack x determined using 3287 quotients [(I+)-(I-)]/[(I+)+(I-)]
 (Parsons, Flack and Wagner, Acta Cryst. B69 (2013) 249-259).
;
_refine_ls_abs_structure_Flack   0.024(6)
_refine_ls_extinction_coef       .
_refine_ls_extinction_method     none
_refine_ls_goodness_of_fit_ref   1.055
_refine_ls_hydrogen_treatment    constr
_refine_ls_matrix_type           full
_refine_ls_number_parameters     509
_refine_ls_number_reflns         8126
_refine_ls_number_restraints     30
_refine_ls_R_factor_all          0.0649
_refine_ls_R_factor_gt           0.0622
_refine_ls_restrained_S_all      1.070
_refine_ls_shift/su_max          0.000
_refine_ls_shift/su_mean         0.000
_refine_ls_structure_factor_coef Fsqd
_refine_ls_weighting_details     
'w=1/[\s^2^(Fo^2^)+(0.1022P)^2^+3.7244P] where P=(Fo^2^+2Fc^2^)/3'
_refine_ls_weighting_scheme      calc
_refine_ls_wR_factor_gt          0.1736
_refine_ls_wR_factor_ref         0.1762
_refine_special_details          ?
_olex2_refinement_description    
;
1. Fixed Uiso
 At 1.2 times of:
  All C(H) groups, All C(H,H) groups, All C(H,H,H,H) groups
 At 1.5 times of:
  All C(H,H,H) groups
2. Uiso/Uaniso restraints and constraints
Uanis(C27A) = Uanis(C27B)
Uanis(C26A) = Uanis(C26B)
Uanis(P2) = Uanis(P2A)
Uanis(P3) = Uanis(P3A)
Uanis(C11A) = Uanis(C11)
Uanis(C12) = Uanis(C12A)
3. Rigid body (RIGU) restrains
 O5, C36, C35, C34, C33
 with sigma for 1-2 distances of 0.004 and sigma for 1-3 distances of 0.004
4. Others
 Sof(H25C)=Sof(H25D)=Sof(C26B)=Sof(H26A)=Sof(H26B)=Sof(C27B)=Sof(H27A)=
 Sof(H27B)=Sof(H0AC)=Sof(H0AD)=1-FVAR(1)
 Sof(H25A)=Sof(H25B)=Sof(C27A)=Sof(H27C)=Sof(H27D)=Sof(C26A)=Sof(H26C)=
 Sof(H26D)=Sof(H0AA)=Sof(H0AB)=FVAR(1)
 Sof(P2A)=Sof(P3A)=1-FVAR(2)
 Sof(P2)=Sof(P3)=FVAR(2)
 Sof(H10A)=Sof(C11A)=Sof(H11D)=Sof(H11E)=Sof(H11F)=Sof(C12A)=Sof(H12D)=
 Sof(H12E)=Sof(H12F)=1-FVAR(3)
 Sof(H10)=Sof(C11)=Sof(H11A)=Sof(H11B)=Sof(H11C)=Sof(C12)=Sof(H12A)=Sof(H12B)=
 Sof(H12C)=FVAR(3)
5.a Ternary CH refined with riding coordinates:
 C10(H10), C10(H10A), C7(H7), C19(H19), C22(H22)
5.b Secondary CH2 refined with riding coordinates:
 C29(H29A,H29B), C32(H32A,H32B), C25(H25C,H25D), C25(H25A,H25B), C31(H31A,
 H31B), C30(H30A,H30B), C36(H36A,H36B), C33(H33A,H33B), C34(H34A,H34B),
 C35(H35A,H35B), C26B(H26A,H26B), C27B(H27A,H27B), C27A(H27C,H27D), C26A(H26C,
 H26D), C0AA(H0AC,H0AD), C0AA(H0AA,H0AB)
5.c Aromatic/amide H refined with riding coordinates:
 C3(H3), C5(H5), C4(H4), C15(H15), C17(H17), C16(H16)
5.d Idealised Me refined as rotating group:
 C8(H8A,H8B,H8C), C9(H9A,H9B,H9C), C23(H23A,H23B,H23C), C24(H24A,H24B,H24C),
 C11(H11A,H11B,H11C), C21(H21A,H21B,H21C), C12(H12A,H12B,H12C), C20(H20A,H20B,
 H20C), C11A(H11D,H11E,H11F), C12A(H12D,H12E,H12F)
;
_atom_sites_solution_hydrogens   geom
_atom_sites_solution_primary     direct
_atom_sites_solution_secondary   ?
loop_
_atom_site_label
_atom_site_type_symbol
_atom_site_fract_x
_atom_site_fract_y
_atom_site_fract_z
_atom_site_U_iso_or_equiv
_atom_site_adp_type
_atom_site_occupancy
_atom_site_site_symmetry_order
_atom_site_calc_flag
_atom_site_refinement_flags_posn
_atom_site_refinement_flags_adp
_atom_site_refinement_flags_occupancy
_atom_site_disorder_assembly
_atom_site_disorder_group
P1 P 0.63303(9) 0.41614(7) 0.50835(5) 0.0356(3) Uani 1 1 d . . . . .
P2 P 0.4619(2) 0.40183(12) 0.59266(13) 0.0448(6) Uani 0.895(8) 1 d . . P A 1
P3 P 0.3707(2) 0.50848(13) 0.62046(15) 0.0558(8) Uani 0.895(8) 1 d . . P A 1
Na1 Na 0.31331(15) 0.78434(12) 0.60676(9) 0.0412(5) Uani 1 1 d . . . . .
O3 O 0.5171(3) 0.5604(2) 0.54184(18) 0.0441(8) Uani 1 1 d . . . . .
O2 O 0.8128(3) 0.6117(2) 0.48099(16) 0.0427(8) Uani 1 1 d . . . . .
O1 O 0.6991(3) 0.5776(2) 0.37248(15) 0.0408(7) Uani 1 1 d . . . . .
N1 N 0.6311(3) 0.4610(2) 0.43113(18) 0.0332(8) Uani 1 1 d . . . . .
N2 N 0.7305(3) 0.4897(3) 0.52411(18) 0.0372(8) Uani 1 1 d . . . . .
O6 O 0.1756(3) 0.7105(3) 0.5720(2) 0.0657(12) Uani 1 1 d . . . . .
O7 O 0.2855(4) 0.7396(3) 0.71314(19) 0.0691(13) Uani 1 1 d . . . . .
O4 O 0.4247(3) 0.6748(3) 0.5745(3) 0.0670(13) Uani 1 1 d . . . . .
C00D C 0.6891(3) 0.5339(3) 0.4207(2) 0.0345(9) Uani 1 1 d . . . . .
O5 O 0.4402(4) 0.8758(3) 0.6508(3) 0.0714(13) Uani 1 1 d . U . . .
C2 C 0.6063(4) 0.3387(3) 0.3544(2) 0.0390(10) Uani 1 1 d . . . . .
C1 C 0.5744(3) 0.4215(3) 0.3812(2) 0.0344(9) Uani 1 1 d . . . . .
C00H C 0.7520(3) 0.5520(3) 0.4792(2) 0.0358(10) Uani 1 1 d . . . . .
C6 C 0.4909(4) 0.4663(4) 0.3608(3) 0.0437(11) Uani 1 1 d . . . . .
C10 C 0.6972(4) 0.2905(3) 0.3765(3) 0.0450(11) Uani 1 1 d . . . . .
H10 H 0.7027 0.2991 0.4231 0.054 Uiso 0.741(9) 1 calc R . P B 1
H10A H 0.7245 0.3354 0.4072 0.054 Uiso 0.259(9) 1 calc R . P B 2
C00K C 0.5343(4) 0.4677(3) 0.5469(2) 0.0421(11) Uani 1 1 d . . . . .
C13 C 0.7927(4) 0.4778(4) 0.5789(2) 0.0452(12) Uani 1 1 d . . . . .
C7 C 0.4573(4) 0.5559(4) 0.3896(3) 0.0510(13) Uani 1 1 d . . . . .
H7 H 0.5040 0.5727 0.4238 0.061 Uiso 1 1 calc R . . . .
C3 C 0.5510(5) 0.3028(4) 0.3056(3) 0.0519(14) Uani 1 1 d . . . . .
H3 H 0.5699 0.2470 0.2866 0.062 Uiso 1 1 calc R . . . .
C00O C 0.4382(4) 0.5923(4) 0.5775(3) 0.0532(13) Uani 1 1 d . . . . .
C19 C 0.8725(5) 0.3427(4) 0.5227(3) 0.0623(16) Uani 1 1 d . . . . .
H19 H 0.8260 0.3615 0.4889 0.075 Uiso 1 1 calc R . . . .
C8 C 0.4597(6) 0.6314(5) 0.3397(4) 0.0679(18) Uani 1 1 d . . . . .
H8A H 0.5255 0.6366 0.3225 0.102 Uiso 1 1 calc GR . . . .
H8B H 0.4408 0.6892 0.3591 0.102 Uiso 1 1 calc GR . . . .
H8C H 0.4143 0.6165 0.3057 0.102 Uiso 1 1 calc GR . . . .
C14 C 0.7824(5) 0.5373(5) 0.6301(3) 0.0582(15) Uani 1 1 d . . . . .
C22 C 0.7103(5) 0.6127(5) 0.6313(3) 0.0655(18) Uani 1 1 d . . . . .
H22 H 0.6779 0.6143 0.5891 0.079 Uiso 1 1 calc R . . . .
C18 C 0.8614(4) 0.4071(4) 0.5777(3) 0.0564(14) Uani 1 1 d . . . . .
C29 C 0.3411(5) 0.6764(4) 0.7481(3) 0.0595(15) Uani 1 1 d . . . . .
H29A H 0.4009 0.6599 0.7250 0.071 Uiso 1 1 calc R . . . .
H29B H 0.3032 0.6204 0.7562 0.071 Uiso 1 1 calc R . . . .
C5 C 0.4391(4) 0.4282(4) 0.3120(3) 0.0543(14) Uani 1 1 d . . . . .
H5 H 0.3820 0.4575 0.2972 0.065 Uiso 1 1 calc R . . . .
C4 C 0.4692(5) 0.3473(5) 0.2843(3) 0.0598(16) Uani 1 1 d . . . . .
H4 H 0.4330 0.3225 0.2503 0.072 Uiso 1 1 calc R . . . .
C9 C 0.3561(5) 0.5449(6) 0.4196(4) 0.0706(19) Uani 1 1 d . . . . .
H9A H 0.3107 0.5214 0.3881 0.106 Uiso 1 1 calc GR . . . .
H9B H 0.3333 0.6041 0.4348 0.106 Uiso 1 1 calc GR . . . .
H9C H 0.3601 0.5024 0.4550 0.106 Uiso 1 1 calc GR . . . .
C32 C 0.2514(6) 0.8088(5) 0.7549(3) 0.0626(16) Uani 1 1 d . . . . .
H32A H 0.1888 0.7909 0.7740 0.075 Uiso 1 1 calc R . . . .
H32B H 0.2423 0.8668 0.7320 0.075 Uiso 1 1 calc R . . . .
C15 C 0.8464(6) 0.5217(6) 0.6818(3) 0.077(2) Uani 1 1 d . . . . .
H15 H 0.8420 0.5599 0.7177 0.092 Uiso 1 1 calc R . . . .
C23 C 0.7593(5) 0.7050(5) 0.6413(4) 0.079(2) Uani 1 1 d . . . . .
H23A H 0.7979 0.7033 0.6801 0.119 Uiso 1 1 calc GR . . . .
H23B H 0.7095 0.7523 0.6448 0.119 Uiso 1 1 calc GR . . . .
H23C H 0.8017 0.7184 0.6055 0.119 Uiso 1 1 calc GR . . . .
C17 C 0.9217(5) 0.3953(5) 0.6305(3) 0.0701(19) Uani 1 1 d . . . . .
H17 H 0.9677 0.3472 0.6309 0.084 Uiso 1 1 calc R . . . .
C24 C 0.6322(7) 0.5957(7) 0.6802(4) 0.095(3) Uani 1 1 d . . . . .
H24A H 0.6048 0.5348 0.6741 0.142 Uiso 1 1 calc GR . . . .
H24B H 0.5807 0.6412 0.6757 0.142 Uiso 1 1 calc GR . . . .
H24C H 0.6605 0.6000 0.7225 0.142 Uiso 1 1 calc GR . . . .
C11 C 0.7852(6) 0.3313(7) 0.3465(4) 0.053(2) Uani 0.741(9) 1 d . . P B 1
H11A H 0.7834 0.3202 0.3010 0.080 Uiso 0.741(9) 1 calc GR . P B 1
H11B H 0.8437 0.3035 0.3644 0.080 Uiso 0.741(9) 1 calc GR . P B 1
H11C H 0.7862 0.3969 0.3544 0.080 Uiso 0.741(9) 1 calc GR . P B 1
C25 C 0.1224(7) 0.6479(9) 0.6070(4) 0.105(3) Uani 1 1 d . . . . .
H25C H 0.0727 0.6790 0.6328 0.126 Uiso 0.526(14) 1 calc R . P C 2
H25D H 0.1655 0.6126 0.6351 0.126 Uiso 0.526(14) 1 calc R . P C 2
H25A H 0.1060 0.6737 0.6487 0.126 Uiso 0.474(14) 1 calc R . P C 1
H25B H 0.1611 0.5920 0.6135 0.126 Uiso 0.474(14) 1 calc R . P C 1
C16 C 0.9148(6) 0.4524(6) 0.6812(4) 0.076(2) Uani 1 1 d . . . . .
H16 H 0.9571 0.4447 0.7161 0.091 Uiso 1 1 calc R . . . .
C31 C 0.3261(8) 0.8186(7) 0.8034(4) 0.103(3) Uani 1 1 d . . . . .
H31A H 0.2977 0.8401 0.8435 0.123 Uiso 1 1 calc R . . . .
H31B H 0.3772 0.8616 0.7898 0.123 Uiso 1 1 calc R . . . .
C30 C 0.3662(9) 0.7239(7) 0.8101(4) 0.104(4) Uani 1 1 d . . . . .
H30A H 0.3357 0.6922 0.8462 0.125 Uiso 1 1 calc R . . . .
H30B H 0.4373 0.7255 0.8166 0.125 Uiso 1 1 calc R . . . .
C21 C 0.8477(8) 0.2456(5) 0.5428(5) 0.093(3) Uani 1 1 d . . . . .
H21A H 0.8945 0.2251 0.5745 0.140 Uiso 1 1 calc GR . . . .
H21B H 0.8506 0.2054 0.5061 0.140 Uiso 1 1 calc GR . . . .
H21C H 0.7821 0.2442 0.5607 0.140 Uiso 1 1 calc GR . . . .
C12 C 0.6928(7) 0.1877(5) 0.3630(5) 0.063(2) Uani 0.741(9) 1 d . . P B 1
H12A H 0.6306 0.1634 0.3777 0.094 Uiso 0.741(9) 1 calc GR . P B 1
H12B H 0.7460 0.1570 0.3852 0.094 Uiso 0.741(9) 1 calc GR . P B 1
H12C H 0.6992 0.1773 0.3176 0.094 Uiso 0.741(9) 1 calc GR . P B 1
C20 C 0.9755(7) 0.3443(8) 0.4953(5) 0.100(3) Uani 1 1 d . . . . .
H20A H 0.9915 0.4062 0.4817 0.149 Uiso 1 1 calc GR . . . .
H20B H 0.9790 0.3032 0.4590 0.149 Uiso 1 1 calc GR . . . .
H20C H 1.0219 0.3246 0.5275 0.149 Uiso 1 1 calc GR . . . .
C36 C 0.5273(7) 0.8461(8) 0.6748(7) 0.120(4) Uani 1 1 d . U . . .
H36A H 0.5548 0.7976 0.6478 0.144 Uiso 1 1 calc R . . . .
H36B H 0.5184 0.8216 0.7178 0.144 Uiso 1 1 calc R . . . .
C33 C 0.4386(12) 0.9702(7) 0.6534(8) 0.150(6) Uani 1 1 d . U . . .
H33A H 0.3804 0.9913 0.6766 0.180 Uiso 1 1 calc R . . . .
H33B H 0.4367 0.9960 0.6104 0.180 Uiso 1 1 calc R . . . .
C34 C 0.5265(12) 0.9991(10) 0.6858(9) 0.164(6) Uani 1 1 d . U . . .
H34A H 0.5511 1.0568 0.6680 0.197 Uiso 1 1 calc R . . . .
H34B H 0.5140 1.0077 0.7314 0.197 Uiso 1 1 calc R . . . .
C35 C 0.5940(8) 0.9277(9) 0.6759(10) 0.165(6) Uani 1 1 d . U . . .
H35A H 0.6416 0.9237 0.7108 0.198 Uiso 1 1 calc R . . . .
H35B H 0.6290 0.9350 0.6355 0.198 Uiso 1 1 calc R . . . .
C26B C 0.0735(18) 0.5843(18) 0.5570(12) 0.096(6) Uani 0.526(14) 1 d . . P C 2
H26A H 0.1092 0.5262 0.5533 0.115 Uiso 0.526(14) 1 calc R . P C 2
H26B H 0.0053 0.5714 0.5685 0.115 Uiso 0.526(14) 1 calc R . P C 2
C27B C 0.0786(12) 0.6333(13) 0.5014(8) 0.078(3) Uani 0.526(14) 1 d . . P C 2
H27A H 0.0124 0.6453 0.4854 0.093 Uiso 0.526(14) 1 calc R . P C 2
H27B H 0.1141 0.5978 0.4692 0.093 Uiso 0.526(14) 1 calc R . P C 2
C27A C 0.0333(14) 0.6715(15) 0.5178(9) 0.078(3) Uani 0.474(14) 1 d . . P C 1
H27C H -0.0207 0.7157 0.5169 0.093 Uiso 0.474(14) 1 calc R . P C 1
H27D H 0.0251 0.6285 0.4823 0.093 Uiso 0.474(14) 1 calc R . P C 1
C26A C 0.034(2) 0.627(2) 0.5724(13) 0.096(6) Uani 0.474(14) 1 d . . P C 1
H26C H 0.0309 0.5606 0.5644 0.115 Uiso 0.474(14) 1 calc R . P C 1
H26D H -0.0230 0.6444 0.5977 0.115 Uiso 0.474(14) 1 calc R . P C 1
C0AA C 0.1290(8) 0.7196(8) 0.5129(5) 0.106(3) Uani 1 1 d . . . . .
H0AC H 0.1773 0.7314 0.4793 0.127 Uiso 0.526(14) 1 calc R . P C 2
H0AD H 0.0821 0.7705 0.5138 0.127 Uiso 0.526(14) 1 calc R . P C 2
H0AA H 0.1691 0.6920 0.4793 0.127 Uiso 0.474(14) 1 calc R . P C 1
H0AB H 0.1189 0.7845 0.5027 0.127 Uiso 0.474(14) 1 calc R . P C 1
P2A P 0.4310(17) 0.4066(13) 0.5744(11) 0.0448(6) Uani 0.105(8) 1 d . . P A 2
P3A P 0.3393(17) 0.5177(13) 0.5935(13) 0.0558(8) Uani 0.105(8) 1 d . . P A 2
C11A C 0.7827(17) 0.283(2) 0.3265(12) 0.053(2) Uani 0.259(9) 1 d . . P B 2
H11D H 0.7589 0.2515 0.2887 0.080 Uiso 0.259(9) 1 calc GR . P B 2
H11E H 0.8364 0.2480 0.3448 0.080 Uiso 0.259(9) 1 calc GR . P B 2
H11F H 0.8053 0.3436 0.3151 0.080 Uiso 0.259(9) 1 calc GR . P B 2
C12A C 0.6902(19) 0.2093(15) 0.4149(14) 0.063(2) Uani 0.259(9) 1 d . . P B 2
H12D H 0.6547 0.2233 0.4537 0.094 Uiso 0.259(9) 1 calc GR . P B 2
H12E H 0.7555 0.1878 0.4255 0.094 Uiso 0.259(9) 1 calc GR . P B 2
H12F H 0.6555 0.1620 0.3915 0.094 Uiso 0.259(9) 1 calc GR . P B 2

loop_
_atom_site_aniso_label
_atom_site_aniso_U_11
_atom_site_aniso_U_22
_atom_site_aniso_U_33
_atom_site_aniso_U_23
_atom_site_aniso_U_13
_atom_site_aniso_U_12
P1 0.0428(6) 0.0265(5) 0.0375(6) 0.0035(4) 0.0089(5) -0.0043(5)
P2 0.0468(12) 0.0377(7) 0.0499(11) -0.0034(7) 0.0148(9) -0.0161(8)
P3 0.0472(11) 0.0514(9) 0.0687(16) -0.0190(9) 0.0241(11) -0.0162(8)
Na1 0.0552(11) 0.0333(9) 0.0353(9) 0.0001(7) -0.0022(8) 0.0108(8)
O3 0.0457(19) 0.0287(16) 0.058(2) -0.0043(14) 0.0175(16) -0.0040(14)
O2 0.0459(18) 0.0397(17) 0.0424(18) 0.0046(14) -0.0008(15) -0.0123(15)
O1 0.0461(17) 0.0360(17) 0.0404(17) 0.0117(14) -0.0011(14) -0.0095(15)
N1 0.0339(17) 0.0285(17) 0.0373(18) 0.0026(15) 0.0056(16) -0.0032(16)
N2 0.044(2) 0.0315(19) 0.036(2) 0.0053(15) 0.0038(16) -0.0037(17)
O6 0.065(3) 0.065(3) 0.067(3) 0.011(2) -0.013(2) -0.011(2)
O7 0.114(4) 0.053(2) 0.041(2) -0.0079(18) -0.004(2) 0.021(3)
O4 0.061(2) 0.040(2) 0.101(4) -0.025(2) 0.024(2) 0.0017(18)
C00D 0.035(2) 0.029(2) 0.040(2) 0.0040(18) 0.0024(18) -0.0028(18)
O5 0.072(3) 0.061(3) 0.081(3) -0.013(2) -0.005(2) 0.000(2)
C2 0.046(3) 0.029(2) 0.042(2) 0.0034(18) 0.005(2) -0.0043(19)
C1 0.035(2) 0.028(2) 0.040(2) 0.0053(18) 0.0029(18) -0.0038(18)
C00H 0.038(2) 0.032(2) 0.037(2) 0.0053(18) 0.0037(19) -0.0003(19)
C6 0.035(2) 0.042(3) 0.055(3) 0.013(2) -0.001(2) 0.001(2)
C10 0.051(3) 0.040(3) 0.044(3) 0.003(2) 0.009(2) 0.012(2)
C00K 0.049(3) 0.025(2) 0.052(3) -0.0033(19) 0.008(2) -0.007(2)
C13 0.053(3) 0.050(3) 0.033(2) 0.010(2) 0.001(2) -0.011(2)
C7 0.045(3) 0.048(3) 0.060(3) 0.011(3) 0.006(2) 0.015(2)
C3 0.074(4) 0.037(3) 0.045(3) -0.001(2) -0.001(3) -0.018(3)
C00O 0.045(3) 0.045(3) 0.070(3) -0.016(3) 0.012(3) -0.005(2)
C19 0.066(4) 0.050(3) 0.071(4) 0.005(3) -0.012(3) 0.015(3)
C8 0.079(4) 0.051(3) 0.074(4) 0.019(3) 0.011(4) 0.028(3)
C14 0.066(4) 0.064(4) 0.045(3) -0.002(3) 0.007(3) -0.029(3)
C22 0.068(4) 0.070(4) 0.059(3) -0.030(3) 0.014(3) -0.030(3)
C18 0.056(3) 0.054(3) 0.059(3) 0.023(3) -0.013(3) -0.004(3)
C29 0.072(4) 0.056(3) 0.051(3) -0.002(3) 0.002(3) 0.010(3)
C5 0.046(3) 0.055(3) 0.063(3) 0.011(3) -0.013(3) -0.008(3)
C4 0.065(4) 0.066(4) 0.049(3) 0.009(3) -0.016(3) -0.031(3)
C9 0.051(3) 0.084(5) 0.076(4) 0.013(4) 0.016(3) 0.021(3)
C32 0.090(5) 0.056(3) 0.043(3) -0.008(3) 0.004(3) 0.011(3)
C15 0.096(5) 0.095(6) 0.040(3) -0.004(3) 0.001(3) -0.050(5)
C23 0.063(4) 0.067(4) 0.108(6) -0.034(4) 0.020(4) -0.024(3)
C17 0.070(4) 0.073(4) 0.068(4) 0.028(4) -0.022(3) -0.015(3)
C24 0.092(5) 0.119(7) 0.072(5) -0.045(5) 0.032(4) -0.056(6)
C11 0.043(3) 0.067(6) 0.049(5) 0.007(4) 0.001(3) 0.001(4)
C25 0.091(6) 0.151(10) 0.073(5) 0.032(6) -0.006(5) -0.005(6)
C16 0.074(5) 0.083(5) 0.070(4) 0.027(4) -0.020(4) -0.017(4)
C31 0.127(8) 0.103(7) 0.078(5) -0.045(5) -0.026(5) 0.053(6)
C30 0.154(9) 0.107(7) 0.052(4) -0.022(4) -0.032(5) 0.061(7)
C21 0.108(7) 0.049(4) 0.123(7) 0.007(4) 0.021(6) 0.017(4)
C12 0.060(4) 0.042(4) 0.086(6) -0.005(4) -0.007(5) 0.017(3)
C20 0.077(5) 0.111(7) 0.111(7) -0.008(6) 0.004(5) -0.013(5)
C36 0.064(5) 0.101(6) 0.196(12) 0.000(7) -0.040(6) -0.014(4)
C33 0.186(10) 0.057(5) 0.207(14) -0.027(6) -0.085(10) -0.010(5)
C34 0.156(10) 0.113(8) 0.224(16) -0.052(9) -0.044(10) -0.022(7)
C35 0.082(6) 0.118(8) 0.296(19) -0.108(9) 0.009(8) -0.026(5)
C26B 0.087(15) 0.111(18) 0.089(12) 0.002(11) -0.005(9) -0.053(12)
C27B 0.063(8) 0.097(11) 0.073(8) -0.004(6) -0.021(6) -0.004(6)
C27A 0.063(8) 0.097(11) 0.073(8) -0.004(6) -0.021(6) -0.004(6)
C26A 0.087(15) 0.111(18) 0.089(12) 0.002(11) -0.005(9) -0.053(12)
C0AA 0.112(7) 0.114(7) 0.092(6) 0.033(5) -0.050(6) -0.044(6)
P2A 0.0468(12) 0.0377(7) 0.0499(11) -0.0034(7) 0.0148(9) -0.0161(8)
P3A 0.0472(11) 0.0514(9) 0.0687(16) -0.0190(9) 0.0241(11) -0.0162(8)
C11A 0.043(3) 0.067(6) 0.049(5) 0.007(4) 0.001(3) 0.001(4)
C12A 0.060(4) 0.042(4) 0.086(6) -0.005(4) -0.007(5) 0.017(3)

_geom_special_details            
;
 All esds (except the esd in the dihedral angle between two l.s. planes)
 are estimated using the full covariance matrix.  The cell esds are taken
 into account individually in the estimation of esds in distances, angles
 and torsion angles; correlations between esds in cell parameters are only
 used when they are defined by crystal symmetry.  An approximate (isotropic)
 treatment of cell esds is used for estimating esds involving l.s. planes.
;
loop_
_geom_bond_atom_site_label_1
_geom_bond_atom_site_label_2
_geom_bond_distance
_geom_bond_site_symmetry_2
_geom_bond_publ_flag
P1 N1 1.767(4) . ?
P1 N2 1.757(4) . ?
P1 C00K 1.759(5) . ?
P2 P3 2.096(3) . ?
P2 C00K 1.696(5) . ?
P3 C00O 1.795(6) . ?
Na1 O2 2.411(4) 4_466 ?
Na1 O1 2.608(4) 4_466 ?
Na1 O6 2.308(5) . ?
Na1 O7 2.383(5) . ?
Na1 O4 2.329(4) . ?
Na1 O5 2.397(5) . ?
O3 C00K 1.389(6) . ?
O3 C00O 1.405(6) . ?
O2 Na1 2.411(4) 4_566 ?
O2 C00H 1.215(6) . ?
O1 Na1 2.608(4) 4_566 ?
O1 C00D 1.217(6) . ?
N1 C00D 1.357(6) . ?
N1 C1 1.438(6) . ?
N2 C00H 1.356(6) . ?
N2 C13 1.455(6) . ?
O6 C25 1.392(11) . ?
O6 C0AA 1.416(9) . ?
O7 C29 1.416(8) . ?
O7 C32 1.430(7) . ?
O4 C00O 1.231(7) . ?
C00D C00H 1.537(7) . ?
O5 C36 1.375(11) . ?
O5 C33 1.391(11) . ?
C2 C1 1.414(7) . ?
C2 C10 1.514(7) . ?
C2 C3 1.391(8) . ?
C1 C6 1.395(7) . ?
C6 C7 1.526(8) . ?
C6 C5 1.378(8) . ?
C10 H10 1.0000 . ?
C10 H10A 1.0000 . ?
C10 C11 1.496(10) . ?
C10 C12 1.542(9) . ?
C10 C11A 1.59(3) . ?
C10 C12A 1.45(3) . ?
C00K P2A 1.783(19) . ?
C13 C14 1.402(8) . ?
C13 C18 1.407(9) . ?
C7 H7 1.0000 . ?
C7 C8 1.535(8) . ?
C7 C9 1.541(8) . ?
C3 H3 0.9500 . ?
C3 C4 1.381(9) . ?
C00O P3A 1.782(18) . ?
C19 H19 1.0000 . ?
C19 C18 1.513(10) . ?
C19 C21 1.530(10) . ?
C19 C20 1.535(12) . ?
C8 H8A 0.9800 . ?
C8 H8B 0.9800 . ?
C8 H8C 0.9800 . ?
C14 C22 1.489(11) . ?
C14 C15 1.426(10) . ?
C22 H22 1.0000 . ?
C22 C23 1.531(9) . ?
C22 C24 1.518(9) . ?
C18 C17 1.405(9) . ?
C29 H29A 0.9900 . ?
C29 H29B 0.9900 . ?
C29 C30 1.529(10) . ?
C5 H5 0.9500 . ?
C5 C4 1.392(10) . ?
C4 H4 0.9500 . ?
C9 H9A 0.9800 . ?
C9 H9B 0.9800 . ?
C9 H9C 0.9800 . ?
C32 H32A 0.9900 . ?
C32 H32B 0.9900 . ?
C32 C31 1.462(11) . ?
C15 H15 0.9500 . ?
C15 C16 1.389(12) . ?
C23 H23A 0.9800 . ?
C23 H23B 0.9800 . ?
C23 H23C 0.9800 . ?
C17 H17 0.9500 . ?
C17 C16 1.369(12) . ?
C24 H24A 0.9800 . ?
C24 H24B 0.9800 . ?
C24 H24C 0.9800 . ?
C11 H11A 0.9800 . ?
C11 H11B 0.9800 . ?
C11 H11C 0.9800 . ?
C25 H25C 0.9900 . ?
C25 H25D 0.9900 . ?
C25 H25A 0.9900 . ?
C25 H25B 0.9900 . ?
C25 C26B 1.57(2) . ?
C25 C26A 1.45(3) . ?
C16 H16 0.9500 . ?
C31 H31A 0.9900 . ?
C31 H31B 0.9900 . ?
C31 C30 1.506(12) . ?
C30 H30A 0.9900 . ?
C30 H30B 0.9900 . ?
C21 H21A 0.9800 . ?
C21 H21B 0.9800 . ?
C21 H21C 0.9800 . ?
C12 H12A 0.9800 . ?
C12 H12B 0.9800 . ?
C12 H12C 0.9800 . ?
C20 H20A 0.9800 . ?
C20 H20B 0.9800 . ?
C20 H20C 0.9800 . ?
C36 H36A 0.9900 . ?
C36 H36B 0.9900 . ?
C36 C35 1.513(14) . ?
C33 H33A 0.9900 . ?
C33 H33B 0.9900 . ?
C33 C34 1.456(18) . ?
C34 H34A 0.9900 . ?
C34 H34B 0.9900 . ?
C34 C35 1.419(19) . ?
C35 H35A 0.9900 . ?
C35 H35B 0.9900 . ?
C26B H26A 0.9900 . ?
C26B H26B 0.9900 . ?
C26B C27B 1.39(3) . ?
C27B H27A 0.9900 . ?
C27B H27B 0.9900 . ?
C27B C0AA 1.467(19) . ?
C27A H27C 0.9900 . ?
C27A H27D 0.9900 . ?
C27A C26A 1.33(3) . ?
C27A C0AA 1.50(2) . ?
C26A H26C 0.9900 . ?
C26A H26D 0.9900 . ?
C0AA H0AC 0.9900 . ?
C0AA H0AD 0.9900 . ?
C0AA H0AA 0.9900 . ?
C0AA H0AB 0.9900 . ?
P2A P3A 2.11(3) . ?
C11A H11D 0.9800 . ?
C11A H11E 0.9800 . ?
C11A H11F 0.9800 . ?
C12A H12D 0.9800 . ?
C12A H12E 0.9800 . ?
C12A H12F 0.9800 . ?

loop_
_geom_angle_atom_site_label_1
_geom_angle_atom_site_label_2
_geom_angle_atom_site_label_3
_geom_angle
_geom_angle_site_symmetry_1
_geom_angle_site_symmetry_3
_geom_angle_publ_flag
N2 P1 N1 87.63(18) . . ?
N2 P1 C00K 103.7(2) . . ?
C00K P1 N1 105.0(2) . . ?
C00K P2 P3 94.9(2) . . ?
C00O P3 P2 93.5(2) . . ?
O2 Na1 O1 68.54(11) 4_466 4_466 ?
O6 Na1 O2 92.83(16) . 4_466 ?
O6 Na1 O1 85.68(16) . 4_466 ?
O6 Na1 O7 92.31(19) . . ?
O6 Na1 O4 97.02(18) . . ?
O6 Na1 O5 171.5(2) . . ?
O7 Na1 O2 155.12(16) . 4_466 ?
O7 Na1 O1 87.61(14) . 4_466 ?
O7 Na1 O5 84.4(2) . . ?
O4 Na1 O2 102.36(17) . 4_466 ?
O4 Na1 O1 170.69(17) . 4_466 ?
O4 Na1 O7 101.14(19) . . ?
O4 Na1 O5 91.30(18) . . ?
O5 Na1 O2 86.97(17) . 4_466 ?
O5 Na1 O1 86.36(15) . 4_466 ?
C00K O3 C00O 114.8(4) . . ?
C00H O2 Na1 115.9(3) . 4_566 ?
C00D O1 Na1 109.7(3) . 4_566 ?
C00D N1 P1 115.9(3) . . ?
C00D N1 C1 121.3(4) . . ?
C1 N1 P1 122.7(3) . . ?
C00H N2 P1 116.7(3) . . ?
C00H N2 C13 121.0(4) . . ?
C13 N2 P1 121.9(3) . . ?
C25 O6 Na1 125.0(5) . . ?
C25 O6 C0AA 107.2(6) . . ?
C0AA O6 Na1 127.7(5) . . ?
C29 O7 Na1 126.3(4) . . ?
C29 O7 C32 108.7(5) . . ?
C32 O7 Na1 116.3(4) . . ?
C00O O4 Na1 140.2(4) . . ?
O1 C00D N1 128.4(4) . . ?
O1 C00D C00H 121.6(4) . . ?
N1 C00D C00H 109.8(4) . . ?
C36 O5 Na1 127.0(6) . . ?
C36 O5 C33 108.5(8) . . ?
C33 O5 Na1 124.4(7) . . ?
C1 C2 C10 122.4(5) . . ?
C3 C2 C1 117.3(5) . . ?
C3 C2 C10 120.4(5) . . ?
C2 C1 N1 118.4(4) . . ?
C6 C1 N1 119.0(4) . . ?
C6 C1 C2 122.6(5) . . ?
O2 C00H N2 128.2(5) . . ?
O2 C00H C00D 122.6(4) . . ?
N2 C00H C00D 109.1(4) . . ?
C1 C6 C7 122.3(5) . . ?
C5 C6 C1 117.9(5) . . ?
C5 C6 C7 119.7(5) . . ?
C2 C10 H10 108.1 . . ?
C2 C10 H10A 101.8 . . ?
C2 C10 C12 111.7(5) . . ?
C2 C10 C11A 116.1(10) . . ?
C11 C10 C2 110.5(5) . . ?
C11 C10 H10 108.1 . . ?
C11 C10 C12 110.2(6) . . ?
C12 C10 H10 108.1 . . ?
C11A C10 H10A 101.8 . . ?
C12A C10 C2 120.3(11) . . ?
C12A C10 H10A 101.8 . . ?
C12A C10 C11A 111.4(15) . . ?
P1 C00K P2A 123.6(7) . . ?
P2 C00K P1 118.3(3) . . ?
O3 C00K P1 121.3(4) . . ?
O3 C00K P2 120.3(4) . . ?
O3 C00K P2A 112.6(8) . . ?
C14 C13 N2 119.0(5) . . ?
C14 C13 C18 122.9(5) . . ?
C18 C13 N2 118.0(5) . . ?
C6 C7 H7 107.9 . . ?
C6 C7 C8 110.1(5) . . ?
C6 C7 C9 110.4(5) . . ?
C8 C7 H7 107.9 . . ?
C8 C7 C9 112.3(5) . . ?
C9 C7 H7 107.9 . . ?
C2 C3 H3 119.7 . . ?
C4 C3 C2 120.7(6) . . ?
C4 C3 H3 119.7 . . ?
O3 C00O P3 116.4(4) . . ?
O3 C00O P3A 119.2(7) . . ?
O4 C00O P3 128.7(4) . . ?
O4 C00O O3 114.8(5) . . ?
O4 C00O P3A 120.1(9) . . ?
C18 C19 H19 108.4 . . ?
C18 C19 C21 110.3(6) . . ?
C18 C19 C20 112.2(7) . . ?
C21 C19 H19 108.4 . . ?
C21 C19 C20 109.0(7) . . ?
C20 C19 H19 108.4 . . ?
C7 C8 H8A 109.5 . . ?
C7 C8 H8B 109.5 . . ?
C7 C8 H8C 109.5 . . ?
H8A C8 H8B 109.5 . . ?
H8A C8 H8C 109.5 . . ?
H8B C8 H8C 109.5 . . ?
C13 C14 C22 123.1(6) . . ?
C13 C14 C15 115.7(7) . . ?
C15 C14 C22 121.3(6) . . ?
C14 C22 H22 107.5 . . ?
C14 C22 C23 111.7(6) . . ?
C14 C22 C24 111.2(7) . . ?
C23 C22 H22 107.5 . . ?
C24 C22 H22 107.5 . . ?
C24 C22 C23 111.3(6) . . ?
C13 C18 C19 123.1(5) . . ?
C17 C18 C13 118.4(6) . . ?
C17 C18 C19 118.6(6) . . ?
O7 C29 H29A 110.6 . . ?
O7 C29 H29B 110.6 . . ?
O7 C29 C30 105.9(5) . . ?
H29A C29 H29B 108.7 . . ?
C30 C29 H29A 110.6 . . ?
C30 C29 H29B 110.6 . . ?
C6 C5 H5 119.6 . . ?
C6 C5 C4 120.8(5) . . ?
C4 C5 H5 119.6 . . ?
C3 C4 C5 120.7(5) . . ?
C3 C4 H4 119.6 . . ?
C5 C4 H4 119.6 . . ?
C7 C9 H9A 109.5 . . ?
C7 C9 H9B 109.5 . . ?
C7 C9 H9C 109.5 . . ?
H9A C9 H9B 109.5 . . ?
H9A C9 H9C 109.5 . . ?
H9B C9 H9C 109.5 . . ?
O7 C32 H32A 110.5 . . ?
O7 C32 H32B 110.5 . . ?
O7 C32 C31 106.0(6) . . ?
H32A C32 H32B 108.7 . . ?
C31 C32 H32A 110.5 . . ?
C31 C32 H32B 110.5 . . ?
C14 C15 H15 119.0 . . ?
C16 C15 C14 122.1(7) . . ?
C16 C15 H15 119.0 . . ?
C22 C23 H23A 109.5 . . ?
C22 C23 H23B 109.5 . . ?
C22 C23 H23C 109.5 . . ?
H23A C23 H23B 109.5 . . ?
H23A C23 H23C 109.5 . . ?
H23B C23 H23C 109.5 . . ?
C18 C17 H17 119.7 . . ?
C16 C17 C18 120.6(7) . . ?
C16 C17 H17 119.7 . . ?
C22 C24 H24A 109.5 . . ?
C22 C24 H24B 109.5 . . ?
C22 C24 H24C 109.5 . . ?
H24A C24 H24B 109.5 . . ?
H24A C24 H24C 109.5 . . ?
H24B C24 H24C 109.5 . . ?
C10 C11 H11A 109.5 . . ?
C10 C11 H11B 109.5 . . ?
C10 C11 H11C 109.5 . . ?
H11A C11 H11B 109.5 . . ?
H11A C11 H11C 109.5 . . ?
H11B C11 H11C 109.5 . . ?
O6 C25 H25C 110.7 . . ?
O6 C25 H25D 110.7 . . ?
O6 C25 H25A 110.1 . . ?
O6 C25 H25B 110.1 . . ?
O6 C25 C26B 105.1(11) . . ?
O6 C25 C26A 108.2(13) . . ?
H25C C25 H25D 108.8 . . ?
H25A C25 H25B 108.4 . . ?
C26B C25 H25C 110.7 . . ?
C26B C25 H25D 110.7 . . ?
C26A C25 H25A 110.1 . . ?
C26A C25 H25B 110.1 . . ?
C15 C16 H16 119.9 . . ?
C17 C16 C15 120.3(7) . . ?
C17 C16 H16 119.9 . . ?
C32 C31 H31A 111.1 . . ?
C32 C31 H31B 111.1 . . ?
C32 C31 C30 103.5(7) . . ?
H31A C31 H31B 109.0 . . ?
C30 C31 H31A 111.1 . . ?
C30 C31 H31B 111.1 . . ?
C29 C30 H30A 110.8 . . ?
C29 C30 H30B 110.8 . . ?
C31 C30 C29 105.0(6) . . ?
C31 C30 H30A 110.8 . . ?
C31 C30 H30B 110.8 . . ?
H30A C30 H30B 108.8 . . ?
C19 C21 H21A 109.5 . . ?
C19 C21 H21B 109.5 . . ?
C19 C21 H21C 109.5 . . ?
H21A C21 H21B 109.5 . . ?
H21A C21 H21C 109.5 . . ?
H21B C21 H21C 109.5 . . ?
C10 C12 H12A 109.5 . . ?
C10 C12 H12B 109.5 . . ?
C10 C12 H12C 109.5 . . ?
H12A C12 H12B 109.5 . . ?
H12A C12 H12C 109.5 . . ?
H12B C12 H12C 109.5 . . ?
C19 C20 H20A 109.5 . . ?
C19 C20 H20B 109.5 . . ?
C19 C20 H20C 109.5 . . ?
H20A C20 H20B 109.5 . . ?
H20A C20 H20C 109.5 . . ?
H20B C20 H20C 109.5 . . ?
O5 C36 H36A 110.4 . . ?
O5 C36 H36B 110.4 . . ?
O5 C36 C35 106.4(10) . . ?
H36A C36 H36B 108.6 . . ?
C35 C36 H36A 110.4 . . ?
C35 C36 H36B 110.4 . . ?
O5 C33 H33A 110.3 . . ?
O5 C33 H33B 110.3 . . ?
O5 C33 C34 107.2(11) . . ?
H33A C33 H33B 108.5 . . ?
C34 C33 H33A 110.3 . . ?
C34 C33 H33B 110.3 . . ?
C33 C34 H34A 110.7 . . ?
C33 C34 H34B 110.7 . . ?
H34A C34 H34B 108.8 . . ?
C35 C34 C33 105.1(11) . . ?
C35 C34 H34A 110.7 . . ?
C35 C34 H34B 110.7 . . ?
C36 C35 H35A 111.6 . . ?
C36 C35 H35B 111.6 . . ?
C34 C35 C36 101.1(10) . . ?
C34 C35 H35A 111.6 . . ?
C34 C35 H35B 111.6 . . ?
H35A C35 H35B 109.4 . . ?
C25 C26B H26A 110.9 . . ?
C25 C26B H26B 110.9 . . ?
H26A C26B H26B 108.9 . . ?
C27B C26B C25 104.2(16) . . ?
C27B C26B H26A 110.9 . . ?
C27B C26B H26B 110.9 . . ?
C26B C27B H27A 109.8 . . ?
C26B C27B H27B 109.8 . . ?
C26B C27B C0AA 109.4(14) . . ?
H27A C27B H27B 108.2 . . ?
C0AA C27B H27A 109.8 . . ?
C0AA C27B H27B 109.8 . . ?
H27C C27A H27D 108.6 . . ?
C26A C27A H27C 110.4 . . ?
C26A C27A H27D 110.4 . . ?
C26A C27A C0AA 106.5(15) . . ?
C0AA C27A H27C 110.4 . . ?
C0AA C27A H27D 110.4 . . ?
C25 C26A H26C 109.6 . . ?
C25 C26A H26D 109.6 . . ?
C27A C26A C25 110.1(18) . . ?
C27A C26A H26C 109.6 . . ?
C27A C26A H26D 109.6 . . ?
H26C C26A H26D 108.2 . . ?
O6 C0AA C27B 106.3(9) . . ?
O6 C0AA C27A 107.0(10) . . ?
O6 C0AA H0AC 110.5 . . ?
O6 C0AA H0AD 110.5 . . ?
O6 C0AA H0AA 110.3 . . ?
O6 C0AA H0AB 110.3 . . ?
C27B C0AA H0AC 110.5 . . ?
C27B C0AA H0AD 110.5 . . ?
C27A C0AA H0AA 110.3 . . ?
C27A C0AA H0AB 110.3 . . ?
H0AC C0AA H0AD 108.7 . . ?
H0AA C0AA H0AB 108.6 . . ?
C00K P2A P3A 98.6(10) . . ?
C00O P3A P2A 89.0(9) . . ?
C10 C11A H11D 109.5 . . ?
C10 C11A H11E 109.5 . . ?
C10 C11A H11F 109.5 . . ?
H11D C11A H11E 109.5 . . ?
H11D C11A H11F 109.5 . . ?
H11E C11A H11F 109.5 . . ?
C10 C12A H12D 109.5 . . ?
C10 C12A H12E 109.5 . . ?
C10 C12A H12F 109.5 . . ?
H12D C12A H12E 109.5 . . ?
H12D C12A H12F 109.5 . . ?
H12E C12A H12F 109.5 . . ?

loop_
_geom_torsion_atom_site_label_1
_geom_torsion_atom_site_label_2
_geom_torsion_atom_site_label_3
_geom_torsion_atom_site_label_4
_geom_torsion
_geom_torsion_site_symmetry_1
_geom_torsion_site_symmetry_2
_geom_torsion_site_symmetry_3
_geom_torsion_site_symmetry_4
_geom_torsion_publ_flag
P1 N1 C00D O1 -178.5(4) . . . . ?
P1 N1 C00D C00H 6.5(5) . . . . ?
P1 N1 C1 C2 -73.5(5) . . . . ?
P1 N1 C1 C6 107.0(4) . . . . ?
P1 N2 C00H O2 176.5(4) . . . . ?
P1 N2 C00H C00D -6.4(5) . . . . ?
P1 N2 C13 C14 -105.5(5) . . . . ?
P1 N2 C13 C18 75.0(5) . . . . ?
P1 C00K P2A P3A -167.7(8) . . . . ?
P2 P3 C00O O3 2.5(5) . . . . ?
P2 P3 C00O O4 -177.8(6) . . . . ?
P3 P2 C00K P1 179.0(3) . . . . ?
P3 P2 C00K O3 0.9(5) . . . . ?
Na1 O2 C00H N2 -174.2(4) 4_566 . . . ?
Na1 O2 C00H C00D 9.0(6) 4_566 . . . ?
Na1 O1 C00D N1 175.3(4) 4_566 . . . ?
Na1 O1 C00D C00H -10.2(5) 4_566 . . . ?
Na1 O6 C25 C26B -152.5(12) . . . . ?
Na1 O6 C25 C26A 172.1(14) . . . . ?
Na1 O6 C0AA C27B 153.2(9) . . . . ?
Na1 O6 C0AA C27A -169.5(10) . . . . ?
Na1 O7 C29 C30 129.2(7) . . . . ?
Na1 O7 C32 C31 -118.0(7) . . . . ?
Na1 O4 C00O P3 -6.4(12) . . . . ?
Na1 O4 C00O O3 173.3(5) . . . . ?
Na1 O4 C00O P3A 20.3(15) . . . . ?
Na1 O5 C36 C35 161.3(8) . . . . ?
Na1 O5 C33 C34 177.6(10) . . . . ?
O3 C00K P2A P3A -5.6(11) . . . . ?
O3 C00O P3A P2A 20.1(13) . . . . ?
O1 C00D C00H O2 1.8(7) . . . . ?
O1 C00D C00H N2 -175.5(4) . . . . ?
N1 P1 N2 C00H 8.4(4) . . . . ?
N1 P1 N2 C13 -164.5(4) . . . . ?
N1 P1 C00K P2 136.1(3) . . . . ?
N1 P1 C00K O3 -45.8(5) . . . . ?
N1 P1 C00K P2A 114.8(11) . . . . ?
N1 C00D C00H O2 177.2(4) . . . . ?
N1 C00D C00H N2 -0.2(5) . . . . ?
N1 C1 C6 C7 -0.1(7) . . . . ?
N1 C1 C6 C5 178.6(4) . . . . ?
N2 P1 N1 C00D -8.5(3) . . . . ?
N2 P1 N1 C1 169.4(4) . . . . ?
N2 P1 C00K P2 -132.7(3) . . . . ?
N2 P1 C00K O3 45.4(5) . . . . ?
N2 P1 C00K P2A -154.0(11) . . . . ?
N2 C13 C14 C22 0.0(8) . . . . ?
N2 C13 C14 C15 -179.6(5) . . . . ?
N2 C13 C18 C19 -0.7(8) . . . . ?
N2 C13 C18 C17 180.0(5) . . . . ?
O6 C25 C26B C27B -18(2) . . . . ?
O6 C25 C26A C27A 2(3) . . . . ?
O7 C29 C30 C31 -3.9(11) . . . . ?
O7 C32 C31 C30 -32.8(10) . . . . ?
O4 C00O P3A P2A 171.9(8) . . . . ?
C00D N1 C1 C2 104.3(5) . . . . ?
C00D N1 C1 C6 -75.2(6) . . . . ?
O5 C36 C35 C34 30.9(17) . . . . ?
O5 C33 C34 C35 25(2) . . . . ?
C2 C1 C6 C7 -179.5(5) . . . . ?
C2 C1 C6 C5 -0.8(7) . . . . ?
C2 C3 C4 C5 -1.3(9) . . . . ?
C1 N1 C00D O1 3.6(7) . . . . ?
C1 N1 C00D C00H -171.4(4) . . . . ?
C1 C2 C10 C11 -82.0(7) . . . . ?
C1 C2 C10 C12 154.8(6) . . . . ?
C1 C2 C10 C11A -115.5(13) . . . . ?
C1 C2 C10 C12A 105.3(14) . . . . ?
C1 C2 C3 C4 0.6(8) . . . . ?
C1 C6 C7 C8 116.6(6) . . . . ?
C1 C6 C7 C9 -118.8(6) . . . . ?
C1 C6 C5 C4 0.2(8) . . . . ?
C00H N2 C13 C14 81.9(6) . . . . ?
C00H N2 C13 C18 -97.6(6) . . . . ?
C6 C5 C4 C3 0.9(9) . . . . ?
C10 C2 C1 N1 0.3(7) . . . . ?
C10 C2 C1 C6 179.7(4) . . . . ?
C10 C2 C3 C4 -178.6(5) . . . . ?
C00K P1 N1 C00D 95.1(4) . . . . ?
C00K P1 N1 C1 -87.0(4) . . . . ?
C00K P1 N2 C00H -96.4(4) . . . . ?
C00K P1 N2 C13 90.7(4) . . . . ?
C00K O3 C00O P3 -2.4(7) . . . . ?
C00K O3 C00O O4 177.9(5) . . . . ?
C00K O3 C00O P3A -28.9(14) . . . . ?
C13 N2 C00H O2 -10.5(8) . . . . ?
C13 N2 C00H C00D 166.6(4) . . . . ?
C13 C14 C22 C23 -122.2(7) . . . . ?
C13 C14 C22 C24 112.7(7) . . . . ?
C13 C14 C15 C16 0.4(9) . . . . ?
C13 C18 C17 C16 -1.2(10) . . . . ?
C7 C6 C5 C4 178.9(5) . . . . ?
C3 C2 C1 N1 -178.9(4) . . . . ?
C3 C2 C1 C6 0.5(7) . . . . ?
C3 C2 C10 C11 97.2(7) . . . . ?
C3 C2 C10 C12 -26.0(8) . . . . ?
C3 C2 C10 C11A 63.7(14) . . . . ?
C3 C2 C10 C12A -75.5(14) . . . . ?
C00O O3 C00K P1 -177.3(4) . . . . ?
C00O O3 C00K P2 0.7(7) . . . . ?
C00O O3 C00K P2A 20.1(11) . . . . ?
C19 C18 C17 C16 179.4(6) . . . . ?
C14 C13 C18 C19 179.8(6) . . . . ?
C14 C13 C18 C17 0.5(8) . . . . ?
C14 C15 C16 C17 -1.1(11) . . . . ?
C22 C14 C15 C16 -179.2(6) . . . . ?
C18 C13 C14 C22 179.5(5) . . . . ?
C18 C13 C14 C15 -0.1(8) . . . . ?
C18 C17 C16 C15 1.5(11) . . . . ?
C29 O7 C32 C31 31.8(9) . . . . ?
C5 C6 C7 C8 -62.0(7) . . . . ?
C5 C6 C7 C9 62.6(7) . . . . ?
C32 O7 C29 C30 -16.7(9) . . . . ?
C32 C31 C30 C29 22.2(12) . . . . ?
C15 C14 C22 C23 57.4(8) . . . . ?
C15 C14 C22 C24 -67.7(7) . . . . ?
C25 O6 C0AA C27B -27.0(14) . . . . ?
C25 O6 C0AA C27A 10.2(14) . . . . ?
C25 C26B C27B C0AA 2(2) . . . . ?
C21 C19 C18 C13 -116.2(7) . . . . ?
C21 C19 C18 C17 63.1(8) . . . . ?
C20 C19 C18 C13 122.0(7) . . . . ?
C20 C19 C18 C17 -58.6(9) . . . . ?
C36 O5 C33 C34 -5.0(18) . . . . ?
C33 O5 C36 C35 -16.0(16) . . . . ?
C33 C34 C35 C36 -33.1(19) . . . . ?
C26B C27B C0AA O6 14.9(19) . . . . ?
C26A C27A C0AA O6 -9(2) . . . . ?
C0AA O6 C25 C26B 27.7(15) . . . . ?
C0AA O6 C25 C26A -7.7(17) . . . . ?
C0AA C27A C26A C25 4(3) . . . . ?

_shelx_res_file                  
;
    gb_liuamidep4_0m.res created by SHELXL-2014/7

TITL gb_liuamidep4_0m_a.res in P2(1)2(1)2(1)
REM Old TITL gb_liuamidep4_0m in P212121 #19
REM SHELXT solution in P2(1)2(1)2(1)
REM R1 0.214, Rweak 0.057, Alpha 0.007, Orientation as input
REM Flack x = 0.135 ( 0.007 ) from Parsons' quotients
REM Formula found by SHELXT: C39 N3 O8 P3
CELL 1.54178 13.7779 14.7189 21.2291 90 90 90
ZERR 4 0.0004 0.0004 0.0006 0 0 0
LATT -1
SYMM 0.5-X,-Y,0.5+Z
SYMM -X,0.5+Y,0.5-Z
SYMM 0.5+X,0.5-Y,-Z
SFAC C H N Na O P
UNIT 160 232 8 4 28 12
RIGU O5 C36 C35 C34 C33
EADP C27A C27B
EADP C26A C26B
EADP P2 P2A
EADP P3 P3A
EADP C11A C11
EADP C12 C12A

L.S. 30
PLAN  -20 0 0
TEMP -173.15
BOND $H
LIST 4
MORE -1
CONF
fmap 2
acta 135
REM <olex2.extras>
REM <HklSrc "%.\\gb_liuamidep4_0m.hkl">
REM </olex2.extras>

WGHT    0.102200    3.724400
FVAR       0.37231   0.47414   0.89517   0.74108
P1    6    0.633030    0.416144    0.508348    11.00000    0.04277    0.02655 =
         0.03746    0.00353    0.00887   -0.00434
PART 1
P2    6    0.461929    0.401827    0.592657    31.00000    0.04684    0.03769 =
         0.04990   -0.00338    0.01480   -0.01612
P3    6    0.370694    0.508481    0.620456    31.00000    0.04718    0.05141 =
         0.06868   -0.01900    0.02408   -0.01622
PART 0
NA1   4    0.313314    0.784338    0.606764    11.00000    0.05521    0.03325 =
         0.03526    0.00007   -0.00221    0.01084
O3    5    0.517129    0.560357    0.541842    11.00000    0.04569    0.02867 =
         0.05789   -0.00433    0.01746   -0.00395
O2    5    0.812815    0.611703    0.480995    11.00000    0.04588    0.03970 =
         0.04241    0.00459   -0.00082   -0.01228
O1    5    0.699114    0.577578    0.372480    11.00000    0.04608    0.03599 =
         0.04042    0.01172   -0.00106   -0.00954
N1    3    0.631055    0.460961    0.431129    11.00000    0.03394    0.02848 =
         0.03725    0.00257    0.00560   -0.00324
N2    3    0.730546    0.489653    0.524114    11.00000    0.04435    0.03153 =
         0.03572    0.00525    0.00379   -0.00374
O6    5    0.175563    0.710538    0.572005    11.00000    0.06504    0.06488 =
         0.06724    0.01107   -0.01259   -0.01086
O7    5    0.285452    0.739570    0.713136    11.00000    0.11391    0.05251 =
         0.04096   -0.00787   -0.00405    0.02126
O4    5    0.424710    0.674827    0.574521    11.00000    0.06051    0.03980 =
         0.10071   -0.02516    0.02397    0.00173
C00D  1    0.689120    0.533896    0.420742    11.00000    0.03514    0.02859 =
         0.03963    0.00402    0.00240   -0.00277
O5    5    0.440206    0.875800    0.650815    11.00000    0.07200    0.06120 =
         0.08097   -0.01274   -0.00544    0.00033
C2    1    0.606268    0.338724    0.354431    11.00000    0.04600    0.02902 =
         0.04200    0.00344    0.00495   -0.00429
C1    1    0.574398    0.421451    0.381249    11.00000    0.03502    0.02811 =
         0.04010    0.00535    0.00290   -0.00384
C00H  1    0.751990    0.552015    0.479231    11.00000    0.03808    0.03240 =
         0.03682    0.00532    0.00365   -0.00030
C6    1    0.490941    0.466303    0.360838    11.00000    0.03484    0.04180 =
         0.05451    0.01282   -0.00051    0.00057
C10   1    0.697208    0.290529    0.376530    11.00000    0.05070    0.04027 =
         0.04405    0.00315    0.00945    0.01221
PART 1
AFIX  13
H10   2    0.702704    0.299055    0.423127    41.00000   -1.20000
AFIX  13
PART 0
PART 2
H10A  2    0.724541    0.335368    0.407153   -41.00000   -1.20000
AFIX   0
PART 0
C00K  1    0.534312    0.467654    0.546876    11.00000    0.04870    0.02531 =
         0.05219   -0.00329    0.00834   -0.00730
C13   1    0.792702    0.477841    0.578908    11.00000    0.05300    0.04996 =
         0.03261    0.01019    0.00086   -0.01125
C7    1    0.457333    0.555931    0.389613    11.00000    0.04468    0.04779 =
         0.06045    0.01107    0.00612    0.01516
AFIX  13
H7    2    0.504018    0.572680    0.423759    11.00000   -1.20000
AFIX   0
C3    1    0.551045    0.302769    0.305566    11.00000    0.07411    0.03690 =
         0.04478   -0.00063   -0.00149   -0.01796
AFIX  43
H3    2    0.569860    0.246990    0.286650    11.00000   -1.20000
AFIX   0
C00O  1    0.438216    0.592280    0.577451    11.00000    0.04541    0.04457 =
         0.06955   -0.01580    0.01249   -0.00536
C19   1    0.872461    0.342715    0.522689    11.00000    0.06578    0.04978 =
         0.07124    0.00532   -0.01246    0.01520
AFIX  13
H19   2    0.826019    0.361515    0.488919    11.00000   -1.20000
AFIX   0
C8    1    0.459687    0.631371    0.339736    11.00000    0.07858    0.05127 =
         0.07376    0.01890    0.01126    0.02810
AFIX 137
H8A   2    0.525459    0.636594    0.322538    11.00000   -1.50000
H8B   2    0.440823    0.689180    0.359091    11.00000   -1.50000
H8C   2    0.414282    0.616513    0.305728    11.00000   -1.50000
AFIX   0
C14   1    0.782405    0.537290    0.630056    11.00000    0.06609    0.06390 =
         0.04462   -0.00212    0.00679   -0.02892
C22   1    0.710329    0.612678    0.631263    11.00000    0.06762    0.07018 =
         0.05867   -0.02951    0.01429   -0.02991
AFIX  13
H22   2    0.677932    0.614296    0.589126    11.00000   -1.20000
AFIX   0
C18   1    0.861362    0.407134    0.577740    11.00000    0.05637    0.05373 =
         0.05923    0.02275   -0.01251   -0.00382
C29   1    0.341074    0.676390    0.748143    11.00000    0.07165    0.05552 =
         0.05139   -0.00151    0.00154    0.01018
AFIX  23
H29A  2    0.400899    0.659888    0.724985    11.00000   -1.20000
H29B  2    0.303158    0.620444    0.756178    11.00000   -1.20000
AFIX   0
C5    1    0.439056    0.428174    0.312049    11.00000    0.04575    0.05460 =
         0.06263    0.01098   -0.01311   -0.00751
AFIX  43
H5    2    0.382029    0.457454    0.297195    11.00000   -1.20000
AFIX   0
C4    1    0.469156    0.347310    0.284266    11.00000    0.06478    0.06567 =
         0.04886    0.00893   -0.01593   -0.03060
AFIX  43
H4    2    0.432984    0.322478    0.250280    11.00000   -1.20000
AFIX   0
C9    1    0.356145    0.544938    0.419612    11.00000    0.05133    0.08383 =
         0.07649    0.01337    0.01590    0.02074
AFIX 137
H9A   2    0.310666    0.521402    0.388091    11.00000   -1.50000
H9B   2    0.333301    0.604058    0.434810    11.00000   -1.50000
H9C   2    0.360127    0.502362    0.455009    11.00000   -1.50000
AFIX   0
C32   1    0.251438    0.808831    0.754889    11.00000    0.08963    0.05557 =
         0.04253   -0.00814    0.00373    0.01081
AFIX  23
H32A  2    0.188769    0.790942    0.774037    11.00000   -1.20000
H32B  2    0.242333    0.866769    0.731951    11.00000   -1.20000
AFIX   0
C15   1    0.846376    0.521691    0.681751    11.00000    0.09566    0.09522 =
         0.03996   -0.00393    0.00150   -0.04984
AFIX  43
H15   2    0.842021    0.559879    0.717717    11.00000   -1.20000
AFIX   0
C23   1    0.759255    0.704960    0.641313    11.00000    0.06284    0.06723 =
         0.10776   -0.03431    0.01993   -0.02369
AFIX 137
H23A  2    0.797859    0.703267    0.680067    11.00000   -1.50000
H23B  2    0.709519    0.752285    0.644846    11.00000   -1.50000
H23C  2    0.801697    0.718386    0.605457    11.00000   -1.50000
AFIX   0
C17   1    0.921685    0.395314    0.630457    11.00000    0.06956    0.07270 =
         0.06816    0.02767   -0.02183   -0.01455
AFIX  43
H17   2    0.967671    0.347227    0.630924    11.00000   -1.20000
AFIX   0
C24   1    0.632174    0.595666    0.680232    11.00000    0.09239    0.11904 =
         0.07226   -0.04506    0.03196   -0.05574
AFIX 137
H24A  2    0.604795    0.534848    0.674132    11.00000   -1.50000
H24B  2    0.580740    0.641193    0.675720    11.00000   -1.50000
H24C  2    0.660516    0.599971    0.722466    11.00000   -1.50000
AFIX   0
PART 1
C11   1    0.785200    0.331280    0.346475    41.00000    0.04323    0.06674 =
         0.04933    0.00700    0.00144    0.00083
AFIX 137
H11A  2    0.783390    0.320223    0.300968    41.00000   -1.50000
H11B  2    0.843653    0.303456    0.364355    41.00000   -1.50000
H11C  2    0.786217    0.396864    0.354407    41.00000   -1.50000
AFIX   0
PART 0
C25   1    0.122425    0.647897    0.606969    11.00000    0.09112    0.15051 =
         0.07259    0.03154   -0.00552   -0.00550
PART 2
AFIX  23
H25C  2    0.072699    0.678967    0.632837   -21.00000   -1.20000
H25D  2    0.165547    0.612623    0.635136   -21.00000   -1.20000
AFIX  23
PART 0
PART 1
H25A  2    0.105992    0.673713    0.648690    21.00000   -1.20000
H25B  2    0.161054    0.591983    0.613548    21.00000   -1.20000
AFIX   0
PART 0
C16   1    0.914842    0.452437    0.681180    11.00000    0.07410    0.08327 =
         0.06956    0.02670   -0.01963   -0.01659
AFIX  43
H16   2    0.957105    0.444663    0.716125    11.00000   -1.20000
AFIX   0
C31   1    0.326082    0.818583    0.803353    11.00000    0.12677    0.10310 =
         0.07834   -0.04468   -0.02607    0.05290
AFIX  23
H31A  2    0.297675    0.840123    0.843500    11.00000   -1.20000
H31B  2    0.377203    0.861634    0.789824    11.00000   -1.20000
AFIX   0
C30   1    0.366159    0.723879    0.810119    11.00000    0.15401    0.10730 =
         0.05182   -0.02206   -0.03212    0.06136
AFIX  23
H30A  2    0.335705    0.692192    0.846194    11.00000   -1.20000
H30B  2    0.437292    0.725465    0.816618    11.00000   -1.20000
AFIX   0
C21   1    0.847700    0.245616    0.542787    11.00000    0.10819    0.04942 =
         0.12253    0.00684    0.02066    0.01693
AFIX 137
H21A  2    0.894464    0.225070    0.574520    11.00000   -1.50000
H21B  2    0.850640    0.205383    0.506055    11.00000   -1.50000
H21C  2    0.782136    0.244202    0.560660    11.00000   -1.50000
AFIX   0
PART 1
C12   1    0.692841    0.187692    0.363009    41.00000    0.05967    0.04171 =
         0.08645   -0.00479   -0.00693    0.01675
AFIX 137
H12A  2    0.630588    0.163393    0.377665    41.00000   -1.50000
H12B  2    0.745965    0.157049    0.385165    41.00000   -1.50000
H12C  2    0.699194    0.177269    0.317602    41.00000   -1.50000
AFIX   0
PART 0
C20   1    0.975549    0.344311    0.495251    11.00000    0.07698    0.11095 =
         0.11084   -0.00753    0.00450   -0.01321
AFIX 137
H20A  2    0.991534    0.406185    0.481721    11.00000   -1.50000
H20B  2    0.979016    0.303166    0.459027    11.00000   -1.50000
H20C  2    1.021899    0.324603    0.527491    11.00000   -1.50000
AFIX   0
C36   1    0.527292    0.846050    0.674784    11.00000    0.06378    0.10150 =
         0.19592   -0.00032   -0.04019   -0.01427
AFIX  23
H36A  2    0.554786    0.797599    0.647806    11.00000   -1.20000
H36B  2    0.518377    0.821588    0.717838    11.00000   -1.20000
AFIX   0
C33   1    0.438561    0.970233    0.653428    11.00000    0.18624    0.05696 =
         0.20677   -0.02727   -0.08515   -0.00974
AFIX  23
H33A  2    0.380445    0.991332    0.676625    11.00000   -1.20000
H33B  2    0.436669    0.996003    0.610370    11.00000   -1.20000
AFIX   0
C34   1    0.526462    0.999060    0.685824    11.00000    0.15577    0.11342 =
         0.22382   -0.05226   -0.04356   -0.02204
AFIX  23
H34A  2    0.551073    1.056765    0.667966    11.00000   -1.20000
H34B  2    0.513959    1.007745    0.731350    11.00000   -1.20000
AFIX   0
C35   1    0.593972    0.927695    0.675942    11.00000    0.08171    0.11832 =
         0.29554   -0.10788    0.00935   -0.02570
AFIX  23
H35A  2    0.641551    0.923726    0.710780    11.00000   -1.20000
H35B  2    0.628953    0.934962    0.635520    11.00000   -1.20000
AFIX   0
PART 2
C26B  1    0.073540    0.584350    0.557012   -21.00000    0.08742    0.11098 =
         0.08924    0.00244   -0.00514   -0.05265
AFIX  23
H26A  2    0.109160    0.526180    0.553309   -21.00000   -1.20000
H26B  2    0.005260    0.571446    0.568454   -21.00000   -1.20000
AFIX   0
C27B  1    0.078630    0.633316    0.501366   -21.00000    0.06298    0.09739 =
         0.07317   -0.00402   -0.02078   -0.00446
AFIX  23
H27A  2    0.012368    0.645333    0.485369   -21.00000   -1.20000
H27B  2    0.114124    0.597768    0.469169   -21.00000   -1.20000
AFIX   0
PART 0
PART 1
C27A  1    0.033327    0.671451    0.517781    21.00000    0.06298    0.09739 =
         0.07317   -0.00402   -0.02078   -0.00446
AFIX  23
H27C  2   -0.020737    0.715736    0.516887    21.00000   -1.20000
H27D  2    0.025107    0.628532    0.482273    21.00000   -1.20000
AFIX   0
C26A  1    0.034327    0.626825    0.572385    21.00000    0.08742    0.11098 =
         0.08924    0.00244   -0.00514   -0.05265
AFIX  23
H26C  2    0.030915    0.560628    0.564425    21.00000   -1.20000
H26D  2   -0.022993    0.644367    0.597740    21.00000   -1.20000
AFIX   0
PART 0
C0AA  1    0.128994    0.719561    0.512886    11.00000    0.11225    0.11401 =
         0.09230    0.03259   -0.04952   -0.04370
PART 2
AFIX  23
H0AC  2    0.177281    0.731359    0.479335   -21.00000   -1.20000
H0AD  2    0.082085    0.770495    0.513792   -21.00000   -1.20000
AFIX  23
PART 0
PART 1
H0AA  2    0.169140    0.691963    0.479274    21.00000   -1.20000
H0AB  2    0.118867    0.784525    0.502746    21.00000   -1.20000
AFIX   0
PART 0
PART 2
P2A   6    0.430962    0.406566    0.574404   -31.00000    0.04684    0.03769 =
         0.04990   -0.00338    0.01480   -0.01612
P3A   6    0.339320    0.517724    0.593513   -31.00000    0.04718    0.05141 =
         0.06868   -0.01900    0.02408   -0.01622
C11A  1    0.782658    0.282625    0.326487   -41.00000    0.04323    0.06674 =
         0.04933    0.00700    0.00144    0.00083
AFIX 137
H11D  2    0.758879    0.251473    0.288720   -41.00000   -1.50000
H11E  2    0.836449    0.247957    0.344776   -41.00000   -1.50000
H11F  2    0.805310    0.343573    0.315121   -41.00000   -1.50000
AFIX   0
C12A  1    0.690157    0.209334    0.414922   -41.00000    0.05967    0.04171 =
         0.08645   -0.00479   -0.00693    0.01675
AFIX 137
H12D  2    0.654688    0.223299    0.453747   -41.00000   -1.50000
H12E  2    0.755476    0.187825    0.425480   -41.00000   -1.50000
H12F  2    0.655540    0.161997    0.391490   -41.00000   -1.50000
AFIX   0
HKLF 4

REM  gb_liuamidep4_0m_a.res in P2(1)2(1)2(1)
REM R1 =  0.0622 for    7785 Fo > 4sig(Fo)  and  0.0649 for all    8126 data
REM    509 parameters refined using     30 restraints

END

WGHT      0.1025      3.7231

REM Highest difference peak  0.572,  deepest hole -0.403,  1-sigma level  0.083
Q1    1   0.5861  0.9752  0.6283  11.00000  0.05    0.57
Q2    1   0.3546  0.7914  0.7017  11.00000  0.05    0.46
Q3    1   0.2796  0.7652  0.8194  11.00000  0.05    0.46
Q4    1   0.8053  0.3977  0.5946  11.00000  0.05    0.42
Q5    1   0.8585  0.3991  0.6475  11.00000  0.05    0.38
Q6    1   0.7487  0.7290  0.5990  11.00000  0.05    0.37
Q7    1   0.3934  0.6799  0.5361  11.00000  0.05    0.36
Q8    1   0.0766  0.7334  0.5812  11.00000  0.05    0.36
Q9    1   0.5963  0.6411  0.6576  11.00000  0.05    0.33
Q10   1   0.7248  0.5387  0.6144  11.00000  0.05    0.33
Q11   1   0.2535  0.7594  0.6078  11.00000  0.05    0.33
Q12   1   0.3230  0.4938  0.3947  11.00000  0.05    0.32
Q13   1   0.4762  0.4197  0.6316  11.00000  0.05    0.32
Q14   1   0.4035  0.8750  0.7177  11.00000  0.05    0.30
Q15   1   0.4100  0.5974  0.5477  11.00000  0.05    0.30
Q16   1   0.7796  0.5303  0.6753  11.00000  0.05    0.29
Q17   1   0.6404  0.6213  0.6343  11.00000  0.05    0.28
Q18   1   0.4212  0.5209  0.3704  11.00000  0.05    0.28
Q19   1   0.4138  0.5433  0.6343  11.00000  0.05    0.28
Q20   1   0.8915  0.2765  0.5739  11.00000  0.05    0.28
;
_shelx_res_checksum              79018
_olex2_exptl_crystal_mounting_method fomblin
_olex2_submission_special_instructions 'No special instructions were received'
_chemical_properties_physical    ', Air-sensitive,Moisture-sensitive'
####################################################################### 
# 
# This file contains crystal structure data downloaded from the 
# Cambridge Structural Database (CSD) hosted by the Cambridge 
# Crystallographic Data Centre (CCDC).
# 
# Full information about CCDC data access policies and citation 
# guidelines are available at http://www.ccdc.cam.ac.uk/access/V1 
# 
# Audit and citation data items may have been added by the CCDC. 
# Please retain this information to preserve the provenance of 
# this file and to allow appropriate attribution of the data. 
# 
#######################################################################

data_gb_dr_ppcobcf_0m_sq
_database_code_depnum_ccdc_archive 'CCDC 1432814'
_audit_update_record             
;
2017-01-19 deposited with the CCDC.
2017-03-08 downloaded from the CCDC.
;
_audit_creation_date             2017-01-16
_audit_creation_method           
;
Olex2 1.2
(compiled 2017.01.09 svn.r3372 for OlexSys, GUI svn.r5292)
;
_shelx_SHELXL_version_number     2014/7
_chemical_name_common            ?
_chemical_name_systematic        ?
_chemical_formula_moiety         'C45 H38 B F15 N2 O P2'
_chemical_formula_sum            'C45 H38 B F15 N2 O P2'
_chemical_formula_weight         980.52
_chemical_melting_point          ?
loop_
_atom_type_symbol
_atom_type_description
_atom_type_scat_dispersion_real
_atom_type_scat_dispersion_imag
_atom_type_scat_source
C C 0.0033 0.0016 'International Tables Vol C Tables 4.2.6.8 and 6.1.1.4'
H H 0.0000 0.0000 'International Tables Vol C Tables 4.2.6.8 and 6.1.1.4'
B B 0.0013 0.0007 'International Tables Vol C Tables 4.2.6.8 and 6.1.1.4'
F F 0.0171 0.0103 'International Tables Vol C Tables 4.2.6.8 and 6.1.1.4'
N N 0.0061 0.0033 'International Tables Vol C Tables 4.2.6.8 and 6.1.1.4'
O O 0.0106 0.0060 'International Tables Vol C Tables 4.2.6.8 and 6.1.1.4'
P P 0.1023 0.0942 'International Tables Vol C Tables 4.2.6.8 and 6.1.1.4'

_shelx_space_group_comment       
;
The symmetry employed for this shelxl refinement is uniquely defined
by the following loop, which should always be used as a source of
symmetry information in preference to the above space-group names.
They are only intended as comments.
;
_space_group_crystal_system      monoclinic
_space_group_IT_number           14
_space_group_name_H-M_alt        'P 1 21/n 1'
_space_group_name_Hall           '-P 2yn'
loop_
_space_group_symop_operation_xyz
'x, y, z'
'-x+1/2, y+1/2, -z+1/2'
'-x, -y, -z'
'x-1/2, -y-1/2, z-1/2'

_cell_length_a                   14.0829(9)
_cell_length_b                   20.6872(19)
_cell_length_c                   15.9795(14)
_cell_angle_alpha                90
_cell_angle_beta                 99.559(5)
_cell_angle_gamma                90
_cell_volume                     4590.8(7)
_cell_formula_units_Z            4
_cell_measurement_reflns_used    3316
_cell_measurement_temperature    100
_cell_measurement_theta_max      25.35
_cell_measurement_theta_min      2.36
_shelx_estimated_absorpt_T_max   ?
_shelx_estimated_absorpt_T_min   ?
_exptl_absorpt_coefficient_mu    0.193
_exptl_absorpt_correction_T_max  0.2590
_exptl_absorpt_correction_T_min  0.2152
_exptl_absorpt_correction_type   multi-scan
_exptl_absorpt_process_details   
;
SADABS-2016/2 (Bruker,2016/2) was used for absorption correction.
wR2(int) was 0.0649 before and 0.0580 after correction.
The Ratio of minimum to maximum transmission is 0.8309.
The \l/2 correction factor is Not present.
;
_exptl_absorpt_special_details   ?
_exptl_crystal_colour            'light yellow'
_exptl_crystal_colour_modifier   light
_exptl_crystal_colour_primary    yellow
_exptl_crystal_density_diffrn    1.419
_exptl_crystal_density_meas      ?
_exptl_crystal_density_method    ?
_exptl_crystal_description       block
_exptl_crystal_F_000             2000
_exptl_crystal_size_max          0.32
_exptl_crystal_size_mid          0.25
_exptl_crystal_size_min          0.25
_exptl_transmission_factor_max   ?
_exptl_transmission_factor_min   ?
_diffrn_reflns_av_R_equivalents  0.1023
_diffrn_reflns_av_unetI/netI     0.1109
_diffrn_reflns_Laue_measured_fraction_full 0.996
_diffrn_reflns_Laue_measured_fraction_max 0.996
_diffrn_reflns_limit_h_max       14
_diffrn_reflns_limit_h_min       -16
_diffrn_reflns_limit_k_max       24
_diffrn_reflns_limit_k_min       -22
_diffrn_reflns_limit_l_max       19
_diffrn_reflns_limit_l_min       -13
_diffrn_reflns_number            24382
_diffrn_reflns_point_group_measured_fraction_full 0.996
_diffrn_reflns_point_group_measured_fraction_max 0.996
_diffrn_reflns_theta_full        25.031
_diffrn_reflns_theta_max         25.031
_diffrn_reflns_theta_min         1.766
_diffrn_ambient_temperature      100
_diffrn_detector                 'Bruker APEX-II CCD'
_diffrn_detector_area_resol_mean 7.9
_diffrn_detector_type            'CCD Area Detector'
_diffrn_measured_fraction_theta_full 0.996
_diffrn_measured_fraction_theta_max 0.996
_diffrn_measurement_device       'Kappa Four-Circle Diffractometer'
_diffrn_measurement_device_type  'Bruker APEX-II CCD'
_diffrn_measurement_method       '\w and \f scans'
_diffrn_radiation_monochromator  'Double Bounce Multilayer Mirrors'
_diffrn_radiation_probe          X-ray
_diffrn_radiation_type           MoK\a
_diffrn_radiation_wavelength     0.71073
_diffrn_radiation_xray_symbol    K-L~3~
_diffrn_source                   'Micro Focus Rotating Anode'
_diffrn_source_type              'Bruker FR-591'
_diffrn_standards_number         0
_reflns_Friedel_coverage         0.000
_reflns_Friedel_fraction_full    .
_reflns_Friedel_fraction_max     .
_reflns_number_gt                4749
_reflns_number_total             8073
_reflns_special_details          
;
 Reflections were merged by SHELXL according to the crystal
 class for the calculation of statistics and refinement.
 
 Structure factors included contributions from the .fab file.
 
 _reflns_Friedel_fraction is defined as the number of unique
 Friedel pairs measured divided by the number that would be
 possible theoretically, ignoring centric projections and
 systematic absences.
;
_reflns_threshold_expression     'I > 2\s(I)'
_computing_cell_refinement       'SAINT v8.37A (Bruker, 2016)'
_computing_data_collection       'APEX2 v2014.9-0 (Bruker, 2014)'
_computing_data_reduction        'SAINT v8.37A (Bruker, 2016)'
_computing_molecular_graphics    'Olex2 (Dolomanov et al., 2009)'
_computing_publication_material  'Olex2 (Dolomanov et al., 2009)'
_computing_structure_refinement  'XL (Sheldrick, 2008)'
_computing_structure_solution    'ShelXT (Sheldrick, 2008)'
_refine_diff_density_max         0.350
_refine_diff_density_min         -0.313
_refine_diff_density_rms         0.072
_refine_ls_extinction_coef       .
_refine_ls_extinction_method     none
_refine_ls_goodness_of_fit_ref   0.983
_refine_ls_hydrogen_treatment    constr
_refine_ls_matrix_type           full
_refine_ls_number_parameters     603
_refine_ls_number_reflns         8073
_refine_ls_number_restraints     0
_refine_ls_R_factor_all          0.1148
_refine_ls_R_factor_gt           0.0572
_refine_ls_restrained_S_all      0.983
_refine_ls_shift/su_max          0.000
_refine_ls_shift/su_mean         0.000
_refine_ls_structure_factor_coef Fsqd
_refine_ls_weighting_details     
'w=1/[\s^2^(Fo^2^)+(0.0652P)^2^] where P=(Fo^2^+2Fc^2^)/3'
_refine_ls_weighting_scheme      calc
_refine_ls_wR_factor_gt          0.1234
_refine_ls_wR_factor_ref         0.1501
_refine_special_details          ', SQUEEZE'
_olex2_refinement_description    
;
1. Fixed Uiso
 At 1.2 times of:
  All C(H) groups, All C(H,H) groups
 At 1.5 times of:
  All C(H,H,H) groups
2.a Ternary CH refined with riding coordinates:
 C10(H10), C25(H25), C13(H13), C22(H22)
2.b Secondary CH2 refined with riding coordinates:
 C3(H3A,H3B), C2(H2A,H2B)
2.c Aromatic/amide H refined with riding coordinates:
 C8(H8), C7(H7), C6(H6), C20(H20), C19(H19), C18(H18)
2.d Idealised Me refined as rotating group:
 C26(H26A,H26B,H26C), C14(H14A,H14B,H14C), C15(H15A,H15B,H15C), C11(H11A,H11B,
 H11C), C23(H23A,H23B,H23C), C24(H24A,H24B,H24C), C27(H27A,H27B,H27C), C12(H12A,
 H12B,H12C)
;
_atom_sites_solution_hydrogens   geom
_atom_sites_solution_primary     direct
_atom_sites_solution_secondary   ?
loop_
_atom_site_label
_atom_site_type_symbol
_atom_site_fract_x
_atom_site_fract_y
_atom_site_fract_z
_atom_site_U_iso_or_equiv
_atom_site_adp_type
_atom_site_occupancy
_atom_site_site_symmetry_order
_atom_site_calc_flag
_atom_site_refinement_flags_posn
_atom_site_refinement_flags_adp
_atom_site_refinement_flags_occupancy
_atom_site_disorder_assembly
_atom_site_disorder_group
P1 P 0.32979(7) 0.25439(5) 0.12549(6) 0.0165(2) Uani 1 1 d . . . . .
P2 P 0.27120(7) 0.19872(5) 0.02119(7) 0.0218(3) Uani 1 1 d . . . . .
F1 F 0.27335(18) -0.02872(13) -0.13453(18) 0.0491(8) Uani 1 1 d . . . . .
F2 F 0.34204(15) 0.17448(12) -0.23663(14) 0.0315(6) Uani 1 1 d . . . . .
F3 F 0.25098(19) 0.06236(14) -0.25962(17) 0.0524(8) Uani 1 1 d . . . . .
F4 F 0.38968(16) -0.00348(12) 0.01529(16) 0.0360(6) Uani 1 1 d . . . . .
F5 F 0.48422(15) 0.10827(11) 0.03903(13) 0.0251(5) Uani 1 1 d . . . . .
F6 F 0.56992(16) 0.22333(12) -0.23093(14) 0.0328(6) Uani 1 1 d . . . . .
F7 F 0.54273(16) 0.31534(13) -0.34698(14) 0.0357(6) Uani 1 1 d . . . . .
F8 F 0.41939(17) 0.41484(13) -0.33359(16) 0.0400(7) Uani 1 1 d . . . . .
F9 F 0.32215(16) 0.41814(12) -0.20033(15) 0.0334(6) Uani 1 1 d . . . . .
F10 F 0.33997(15) 0.32412(12) -0.08789(14) 0.0283(6) Uani 1 1 d . . . . .
F11 F 0.58473(14) 0.09848(11) -0.13733(14) 0.0253(5) Uani 1 1 d . . . . .
F12 F 0.76982(15) 0.07199(12) -0.09510(15) 0.0318(6) Uani 1 1 d . . . . .
F13 F 0.89133(15) 0.15643(13) -0.00026(16) 0.0391(7) Uani 1 1 d . . . . .
F14 F 0.81944(15) 0.26890(13) 0.05279(17) 0.0415(7) Uani 1 1 d . . . . .
F15 F 0.63391(15) 0.29616(12) 0.01180(15) 0.0319(6) Uani 1 1 d . . . . .
O1 O 0.46235(16) 0.24257(12) 0.00798(15) 0.0166(6) Uani 1 1 d . . . . .
N1 N 0.3696(2) 0.23092(16) 0.22282(19) 0.0192(7) Uani 1 1 d . . . . .
N2 N 0.2924(2) 0.32523(16) 0.15220(19) 0.0186(7) Uani 1 1 d . . . . .
C31 C 0.3199(3) 0.0280(2) -0.1233(3) 0.0294(10) Uani 1 1 d . . . . .
C32 C 0.3088(3) 0.0741(2) -0.1852(3) 0.0341(11) Uani 1 1 d . . . . .
C33 C 0.3565(3) 0.1323(2) -0.1718(3) 0.0242(10) Uani 1 1 d . . . . .
C28 C 0.4176(2) 0.14756(19) -0.0971(2) 0.0170(9) Uani 1 1 d . . . . .
B1 B 0.4808(3) 0.2127(2) -0.0775(3) 0.0184(10) Uani 1 1 d . . . . .
C1 C 0.3850(3) 0.23479(18) 0.0401(2) 0.0177(9) Uani 1 1 d . . . . .
C4 C 0.4171(3) 0.16941(19) 0.2451(2) 0.0202(9) Uani 1 1 d . . . . .
C9 C 0.3633(3) 0.1165(2) 0.2648(3) 0.0251(10) Uani 1 1 d . . . . .
C10 C 0.2544(3) 0.1197(2) 0.2612(3) 0.0281(10) Uani 1 1 d . . . . .
H10 H 0.2314 0.1619 0.2346 0.034 Uiso 1 1 calc R . . . .
C26 C 0.0151(3) 0.3790(2) 0.1209(3) 0.0334(11) Uani 1 1 d . . . . .
H26A H -0.0156 0.4122 0.0818 0.050 Uiso 1 1 calc GR . . . .
H26B H 0.0480 0.3996 0.1730 0.050 Uiso 1 1 calc GR . . . .
H26C H -0.0340 0.3492 0.1348 0.050 Uiso 1 1 calc GR . . . .
C25 C 0.0887(3) 0.3415(2) 0.0788(3) 0.0239(9) Uani 1 1 d . . . . .
H25 H 0.1193 0.3083 0.1203 0.029 Uiso 1 1 calc R . . . .
C17 C 0.1677(3) 0.38613(19) 0.0587(2) 0.0203(9) Uani 1 1 d . . . . .
C16 C 0.2650(3) 0.37780(18) 0.0939(2) 0.0168(8) Uani 1 1 d . . . . .
C30 C 0.3782(3) 0.0410(2) -0.0474(3) 0.0249(10) Uani 1 1 d . . . . .
C29 C 0.4253(3) 0.0991(2) -0.0364(2) 0.0214(9) Uani 1 1 d . . . . .
C34 C 0.4596(3) 0.2696(2) -0.1498(2) 0.0196(9) Uani 1 1 d . . . . .
C35 C 0.5076(3) 0.2712(2) -0.2200(2) 0.0209(9) Uani 1 1 d . . . . .
C36 C 0.4943(3) 0.3180(2) -0.2813(2) 0.0248(10) Uani 1 1 d . . . . .
C37 C 0.4328(3) 0.3685(2) -0.2749(3) 0.0261(10) Uani 1 1 d . . . . .
C38 C 0.3839(3) 0.3697(2) -0.2072(3) 0.0230(9) Uani 1 1 d . . . . .
C39 C 0.3964(3) 0.3208(2) -0.1488(2) 0.0196(9) Uani 1 1 d . . . . .
C40 C 0.5975(3) 0.19697(19) -0.0588(2) 0.0172(8) Uani 1 1 d . . . . .
C45 C 0.6386(3) 0.1413(2) -0.0863(2) 0.0185(9) Uani 1 1 d . . . . .
C44 C 0.7349(3) 0.1265(2) -0.0665(2) 0.0211(9) Uani 1 1 d . . . . .
C43 C 0.7960(3) 0.1692(2) -0.0190(3) 0.0254(10) Uani 1 1 d . . . . .
C42 C 0.7602(3) 0.2260(2) 0.0069(3) 0.0258(10) Uani 1 1 d . . . . .
C41 C 0.6634(3) 0.2391(2) -0.0144(2) 0.0229(9) Uani 1 1 d . . . . .
C3 C 0.3350(3) 0.2721(2) 0.2863(3) 0.0327(11) Uani 1 1 d . . . . .
H3A H 0.3858 0.2774 0.3367 0.039 Uiso 1 1 calc R . . . .
H3B H 0.2776 0.2526 0.3046 0.039 Uiso 1 1 calc R . . . .
C2 C 0.3099(3) 0.3369(2) 0.2441(2) 0.0249(10) Uani 1 1 d . . . . .
H2A H 0.2516 0.3551 0.2624 0.030 Uiso 1 1 calc R . . . .
H2B H 0.3636 0.3678 0.2594 0.030 Uiso 1 1 calc R . . . .
C8 C 0.4122(3) 0.0594(2) 0.2881(3) 0.0319(11) Uani 1 1 d . . . . .
H8 H 0.3778 0.0228 0.3030 0.038 Uiso 1 1 calc R . . . .
C7 C 0.5097(3) 0.0553(2) 0.2900(3) 0.0346(11) Uani 1 1 d . . . . .
H7 H 0.5420 0.0158 0.3062 0.042 Uiso 1 1 calc R . . . .
C6 C 0.5617(3) 0.1077(2) 0.2686(3) 0.0300(10) Uani 1 1 d . . . . .
H6 H 0.6291 0.1034 0.2697 0.036 Uiso 1 1 calc R . . . .
C5 C 0.5171(3) 0.1663(2) 0.2457(2) 0.0216(9) Uani 1 1 d . . . . .
C13 C 0.5744(3) 0.2239(2) 0.2224(3) 0.0262(10) Uani 1 1 d . . . . .
H13 H 0.5322 0.2478 0.1761 0.031 Uiso 1 1 calc R . . . .
C14 C 0.6001(4) 0.2703(3) 0.2958(3) 0.0649(19) Uani 1 1 d . . . . .
H14A H 0.6462 0.2497 0.3406 0.097 Uiso 1 1 calc GR . . . .
H14B H 0.5418 0.2820 0.3183 0.097 Uiso 1 1 calc GR . . . .
H14C H 0.6291 0.3094 0.2761 0.097 Uiso 1 1 calc GR . . . .
C15 C 0.6647(3) 0.2048(3) 0.1884(3) 0.0397(12) Uani 1 1 d . . . . .
H15A H 0.6927 0.2431 0.1659 0.060 Uiso 1 1 calc GR . . . .
H15B H 0.6483 0.1728 0.1430 0.060 Uiso 1 1 calc GR . . . .
H15C H 0.7114 0.1860 0.2343 0.060 Uiso 1 1 calc GR . . . .
C11 C 0.2044(3) 0.0654(3) 0.2055(3) 0.0476(14) Uani 1 1 d . . . . .
H11A H 0.2230 0.0235 0.2321 0.071 Uiso 1 1 calc GR . . . .
H11B H 0.2238 0.0671 0.1495 0.071 Uiso 1 1 calc GR . . . .
H11C H 0.1345 0.0707 0.1994 0.071 Uiso 1 1 calc GR . . . .
C21 C 0.3366(3) 0.4203(2) 0.0760(2) 0.0208(9) Uani 1 1 d . . . . .
C20 C 0.3083(3) 0.4698(2) 0.0196(3) 0.0269(10) Uani 1 1 d . . . . .
H20 H 0.3556 0.4987 0.0055 0.032 Uiso 1 1 calc R . . . .
C19 C 0.2134(3) 0.4785(2) -0.0171(3) 0.0298(10) Uani 1 1 d . . . . .
H19 H 0.1963 0.5129 -0.0561 0.036 Uiso 1 1 calc R . . . .
C18 C 0.1436(3) 0.4374(2) 0.0028(3) 0.0276(10) Uani 1 1 d . . . . .
H18 H 0.0782 0.4440 -0.0220 0.033 Uiso 1 1 calc R . . . .
C22 C 0.4420(3) 0.4141(2) 0.1155(3) 0.0261(10) Uani 1 1 d . . . . .
H22 H 0.4488 0.3742 0.1513 0.031 Uiso 1 1 calc R . . . .
C23 C 0.4748(3) 0.4710(2) 0.1732(3) 0.0386(12) Uani 1 1 d . . . . .
H23A H 0.5425 0.4652 0.1987 0.058 Uiso 1 1 calc GR . . . .
H23B H 0.4352 0.4734 0.2182 0.058 Uiso 1 1 calc GR . . . .
H23C H 0.4677 0.5111 0.1401 0.058 Uiso 1 1 calc GR . . . .
C24 C 0.5068(3) 0.4065(2) 0.0498(3) 0.0323(11) Uani 1 1 d . . . . .
H24A H 0.4887 0.3673 0.0164 0.048 Uiso 1 1 calc GR . . . .
H24B H 0.5739 0.4029 0.0782 0.048 Uiso 1 1 calc GR . . . .
H24C H 0.4999 0.4442 0.0122 0.048 Uiso 1 1 calc GR . . . .
C27 C 0.0398(3) 0.3060(2) -0.0002(3) 0.0372(12) Uani 1 1 d . . . . .
H27A H 0.0076 0.3374 -0.0414 0.056 Uiso 1 1 calc GR . . . .
H27B H -0.0079 0.2757 0.0152 0.056 Uiso 1 1 calc GR . . . .
H27C H 0.0882 0.2822 -0.0254 0.056 Uiso 1 1 calc GR . . . .
C12 C 0.2288(3) 0.1178(3) 0.3498(3) 0.0452(13) Uani 1 1 d . . . . .
H12A H 0.1589 0.1216 0.3461 0.068 Uiso 1 1 calc GR . . . .
H12B H 0.2604 0.1538 0.3834 0.068 Uiso 1 1 calc GR . . . .
H12C H 0.2506 0.0768 0.3772 0.068 Uiso 1 1 calc GR . . . .

loop_
_atom_site_aniso_label
_atom_site_aniso_U_11
_atom_site_aniso_U_22
_atom_site_aniso_U_33
_atom_site_aniso_U_23
_atom_site_aniso_U_13
_atom_site_aniso_U_12
P1 0.0183(5) 0.0142(6) 0.0176(6) -0.0005(4) 0.0047(4) -0.0020(4)
P2 0.0201(5) 0.0221(6) 0.0233(6) -0.0056(5) 0.0042(4) -0.0047(5)
F1 0.0549(17) 0.0295(17) 0.061(2) -0.0099(14) 0.0028(14) -0.0238(14)
F2 0.0352(13) 0.0344(16) 0.0208(13) 0.0011(11) -0.0072(10) -0.0050(11)
F3 0.0601(17) 0.054(2) 0.0358(17) -0.0129(14) -0.0145(13) -0.0254(15)
F4 0.0436(14) 0.0184(14) 0.0459(17) 0.0069(12) 0.0067(12) -0.0043(11)
F5 0.0299(12) 0.0222(14) 0.0216(13) 0.0023(10) -0.0003(10) -0.0020(10)
F6 0.0442(14) 0.0333(16) 0.0234(14) 0.0051(11) 0.0130(11) 0.0164(12)
F7 0.0393(14) 0.0484(19) 0.0222(14) 0.0107(12) 0.0129(11) 0.0081(12)
F8 0.0463(15) 0.0380(17) 0.0378(16) 0.0225(13) 0.0131(12) 0.0116(13)
F9 0.0362(14) 0.0273(16) 0.0378(15) 0.0091(11) 0.0098(11) 0.0111(11)
F10 0.0250(12) 0.0342(16) 0.0278(14) 0.0071(11) 0.0105(10) 0.0102(11)
F11 0.0270(12) 0.0228(14) 0.0265(13) -0.0066(10) 0.0055(10) -0.0001(10)
F12 0.0311(13) 0.0270(15) 0.0391(15) 0.0023(11) 0.0114(11) 0.0129(11)
F13 0.0182(13) 0.0485(19) 0.0498(17) 0.0029(13) 0.0029(11) 0.0046(11)
F14 0.0208(13) 0.0482(19) 0.0552(18) -0.0183(14) 0.0050(11) -0.0087(12)
F15 0.0233(12) 0.0263(15) 0.0479(16) -0.0146(12) 0.0115(11) -0.0048(10)
O1 0.0177(13) 0.0177(16) 0.0149(14) -0.0017(11) 0.0044(11) 0.0001(11)
N1 0.0258(17) 0.0173(19) 0.0159(18) -0.0024(13) 0.0074(13) -0.0007(14)
N2 0.0263(18) 0.0147(19) 0.0159(18) -0.0018(13) 0.0065(14) -0.0016(14)
C31 0.029(2) 0.020(3) 0.039(3) -0.010(2) 0.005(2) -0.010(2)
C32 0.030(2) 0.039(3) 0.031(3) -0.011(2) -0.002(2) -0.008(2)
C33 0.023(2) 0.025(3) 0.024(2) 0.0033(19) 0.0051(18) 0.0040(19)
C28 0.0153(19) 0.016(2) 0.020(2) -0.0042(16) 0.0050(16) 0.0010(16)
B1 0.021(2) 0.017(3) 0.019(2) -0.0001(18) 0.0073(18) 0.0006(19)
C1 0.022(2) 0.013(2) 0.018(2) -0.0001(15) 0.0023(16) -0.0008(16)
C4 0.026(2) 0.016(2) 0.018(2) -0.0009(16) 0.0003(16) 0.0006(17)
C9 0.023(2) 0.024(3) 0.028(2) 0.0020(18) 0.0023(18) -0.0019(18)
C10 0.024(2) 0.024(3) 0.037(3) 0.0052(19) 0.0069(19) -0.0036(18)
C26 0.032(2) 0.032(3) 0.038(3) 0.000(2) 0.011(2) -0.002(2)
C25 0.019(2) 0.025(3) 0.028(2) -0.0015(18) 0.0035(17) -0.0028(18)
C17 0.024(2) 0.021(2) 0.017(2) -0.0038(17) 0.0053(17) -0.0013(17)
C16 0.025(2) 0.011(2) 0.016(2) -0.0012(15) 0.0064(16) 0.0016(16)
C30 0.023(2) 0.022(3) 0.031(3) 0.0062(19) 0.0097(19) 0.0034(18)
C29 0.019(2) 0.021(2) 0.024(2) -0.0037(18) 0.0042(17) -0.0026(17)
C34 0.018(2) 0.021(2) 0.019(2) -0.0022(17) 0.0004(16) -0.0056(17)
C35 0.024(2) 0.021(2) 0.018(2) -0.0023(17) 0.0027(17) 0.0061(18)
C36 0.024(2) 0.038(3) 0.014(2) 0.0029(18) 0.0071(17) -0.0015(19)
C37 0.027(2) 0.026(3) 0.024(2) 0.0127(19) 0.0010(18) 0.0013(19)
C38 0.022(2) 0.018(2) 0.027(2) 0.0034(18) 0.0014(18) 0.0033(18)
C39 0.016(2) 0.022(2) 0.021(2) -0.0048(17) 0.0046(16) -0.0017(17)
C40 0.022(2) 0.018(2) 0.012(2) 0.0023(16) 0.0046(16) 0.0018(17)
C45 0.022(2) 0.020(2) 0.014(2) 0.0036(16) 0.0038(16) -0.0004(17)
C44 0.026(2) 0.022(2) 0.017(2) 0.0033(17) 0.0091(17) 0.0027(18)
C43 0.016(2) 0.034(3) 0.027(2) 0.007(2) 0.0071(17) 0.0057(19)
C42 0.015(2) 0.035(3) 0.027(2) -0.003(2) 0.0027(17) -0.0071(19)
C41 0.023(2) 0.025(3) 0.023(2) -0.0051(18) 0.0075(17) 0.0001(18)
C3 0.050(3) 0.025(3) 0.024(3) -0.0017(19) 0.009(2) 0.003(2)
C2 0.036(2) 0.021(2) 0.020(2) -0.0026(17) 0.0090(18) -0.0007(19)
C8 0.036(3) 0.026(3) 0.033(3) 0.010(2) 0.004(2) -0.003(2)
C7 0.034(3) 0.027(3) 0.040(3) 0.009(2) -0.003(2) 0.008(2)
C6 0.024(2) 0.037(3) 0.028(3) 0.005(2) 0.0004(18) 0.004(2)
C5 0.024(2) 0.029(3) 0.010(2) 0.0001(17) -0.0024(16) 0.0003(18)
C13 0.025(2) 0.031(3) 0.022(2) 0.0019(19) 0.0017(17) -0.0077(19)
C14 0.082(4) 0.065(4) 0.057(4) -0.036(3) 0.038(3) -0.051(3)
C15 0.031(3) 0.054(4) 0.035(3) 0.004(2) 0.008(2) -0.005(2)
C11 0.032(3) 0.042(3) 0.067(4) -0.003(3) 0.005(2) -0.011(2)
C21 0.019(2) 0.023(3) 0.022(2) 0.0020(17) 0.0071(16) 0.0013(17)
C20 0.024(2) 0.026(3) 0.033(3) 0.0040(19) 0.0080(19) -0.0036(19)
C19 0.034(3) 0.025(3) 0.031(3) 0.0124(19) 0.006(2) 0.005(2)
C18 0.021(2) 0.029(3) 0.032(3) 0.000(2) 0.0023(18) 0.0029(19)
C22 0.018(2) 0.022(3) 0.040(3) 0.0071(19) 0.0091(18) -0.0025(18)
C23 0.028(2) 0.050(4) 0.037(3) -0.009(2) 0.002(2) 0.006(2)
C24 0.026(2) 0.020(3) 0.052(3) -0.001(2) 0.011(2) -0.0009(19)
C27 0.030(2) 0.042(3) 0.040(3) -0.010(2) 0.008(2) -0.013(2)
C12 0.038(3) 0.048(4) 0.054(3) 0.020(3) 0.022(2) 0.002(2)

_geom_special_details            
;
 All esds (except the esd in the dihedral angle between two l.s. planes)
 are estimated using the full covariance matrix.  The cell esds are taken
 into account individually in the estimation of esds in distances, angles
 and torsion angles; correlations between esds in cell parameters are only
 used when they are defined by crystal symmetry.  An approximate (isotropic)
 treatment of cell esds is used for estimating esds involving l.s. planes.
;
loop_
_geom_bond_atom_site_label_1
_geom_bond_atom_site_label_2
_geom_bond_distance
_geom_bond_site_symmetry_2
_geom_bond_publ_flag
P1 P2 2.0804(14) . ?
P1 N1 1.637(3) . ?
P1 N2 1.638(3) . ?
P1 C1 1.727(4) . ?
P2 C1 1.748(4) . ?
F1 C31 1.341(5) . ?
F2 C33 1.344(5) . ?
F3 C32 1.347(5) . ?
F4 C30 1.350(5) . ?
F5 C29 1.358(4) . ?
F6 C35 1.354(4) . ?
F7 C36 1.344(4) . ?
F8 C37 1.333(4) . ?
F9 C38 1.343(4) . ?
F10 C39 1.357(4) . ?
F11 C45 1.349(4) . ?
F12 C44 1.340(4) . ?
F13 C43 1.353(4) . ?
F14 C42 1.348(5) . ?
F15 C41 1.341(5) . ?
O1 B1 1.560(5) . ?
O1 C1 1.289(4) . ?
N1 C4 1.454(5) . ?
N1 C3 1.468(5) . ?
N2 C16 1.442(5) . ?
N2 C2 1.467(5) . ?
C31 C32 1.365(6) . ?
C31 C30 1.374(6) . ?
C32 C33 1.378(6) . ?
C33 C28 1.387(5) . ?
C28 B1 1.617(6) . ?
C28 C29 1.387(6) . ?
B1 C34 1.640(6) . ?
B1 C40 1.653(6) . ?
C4 C9 1.398(5) . ?
C4 C5 1.408(5) . ?
C9 C10 1.525(5) . ?
C9 C8 1.385(6) . ?
C10 H10 1.0000 . ?
C10 C11 1.531(6) . ?
C10 C12 1.520(6) . ?
C26 H26A 0.9800 . ?
C26 H26B 0.9800 . ?
C26 H26C 0.9800 . ?
C26 C25 1.537(6) . ?
C25 H25 1.0000 . ?
C25 C17 1.522(5) . ?
C25 C27 1.523(6) . ?
C17 C16 1.402(5) . ?
C17 C18 1.392(6) . ?
C16 C21 1.404(5) . ?
C30 C29 1.369(6) . ?
C34 C35 1.402(5) . ?
C34 C39 1.386(5) . ?
C35 C36 1.368(6) . ?
C36 C37 1.372(6) . ?
C37 C38 1.375(5) . ?
C38 C39 1.368(6) . ?
C40 C45 1.391(5) . ?
C40 C41 1.381(5) . ?
C45 C44 1.375(5) . ?
C44 C43 1.371(6) . ?
C43 C42 1.370(6) . ?
C42 C41 1.375(5) . ?
C3 H3A 0.9900 . ?
C3 H3B 0.9900 . ?
C3 C2 1.516(6) . ?
C2 H2A 0.9900 . ?
C2 H2B 0.9900 . ?
C8 H8 0.9500 . ?
C8 C7 1.371(6) . ?
C7 H7 0.9500 . ?
C7 C6 1.382(6) . ?
C6 H6 0.9500 . ?
C6 C5 1.387(6) . ?
C5 C13 1.519(6) . ?
C13 H13 1.0000 . ?
C13 C14 1.513(6) . ?
C13 C15 1.515(6) . ?
C14 H14A 0.9800 . ?
C14 H14B 0.9800 . ?
C14 H14C 0.9800 . ?
C15 H15A 0.9800 . ?
C15 H15B 0.9800 . ?
C15 H15C 0.9800 . ?
C11 H11A 0.9800 . ?
C11 H11B 0.9800 . ?
C11 H11C 0.9800 . ?
C21 C20 1.378(6) . ?
C21 C22 1.519(5) . ?
C20 H20 0.9500 . ?
C20 C19 1.379(5) . ?
C19 H19 0.9500 . ?
C19 C18 1.378(6) . ?
C18 H18 0.9500 . ?
C22 H22 1.0000 . ?
C22 C23 1.520(6) . ?
C22 C24 1.509(5) . ?
C23 H23A 0.9800 . ?
C23 H23B 0.9800 . ?
C23 H23C 0.9800 . ?
C24 H24A 0.9800 . ?
C24 H24B 0.9800 . ?
C24 H24C 0.9800 . ?
C27 H27A 0.9800 . ?
C27 H27B 0.9800 . ?
C27 H27C 0.9800 . ?
C12 H12A 0.9800 . ?
C12 H12B 0.9800 . ?
C12 H12C 0.9800 . ?

loop_
_geom_angle_atom_site_label_1
_geom_angle_atom_site_label_2
_geom_angle_atom_site_label_3
_geom_angle
_geom_angle_site_symmetry_1
_geom_angle_site_symmetry_3
_geom_angle_publ_flag
N1 P1 P2 128.67(13) . . ?
N1 P1 N2 95.27(16) . . ?
N1 P1 C1 123.60(17) . . ?
N2 P1 P2 127.02(12) . . ?
N2 P1 C1 128.49(17) . . ?
C1 P1 P2 53.67(13) . . ?
C1 P2 P1 52.78(12) . . ?
C1 O1 B1 125.0(3) . . ?
C4 N1 P1 124.3(2) . . ?
C4 N1 C3 122.0(3) . . ?
C3 N1 P1 112.6(3) . . ?
C16 N2 P1 124.7(2) . . ?
C16 N2 C2 120.3(3) . . ?
C2 N2 P1 113.6(3) . . ?
F1 C31 C32 121.3(4) . . ?
F1 C31 C30 119.8(4) . . ?
C32 C31 C30 118.8(4) . . ?
F3 C32 C31 119.6(4) . . ?
F3 C32 C33 120.2(4) . . ?
C31 C32 C33 120.3(4) . . ?
F2 C33 C32 116.1(4) . . ?
F2 C33 C28 120.6(4) . . ?
C32 C33 C28 123.3(4) . . ?
C33 C28 B1 126.8(4) . . ?
C33 C28 C29 113.8(4) . . ?
C29 C28 B1 119.4(3) . . ?
O1 B1 C28 109.5(3) . . ?
O1 B1 C34 107.2(3) . . ?
O1 B1 C40 103.0(3) . . ?
C28 B1 C34 115.6(3) . . ?
C28 B1 C40 111.7(3) . . ?
C34 B1 C40 109.1(3) . . ?
P1 C1 P2 73.55(15) . . ?
O1 C1 P1 143.7(3) . . ?
O1 C1 P2 142.7(3) . . ?
C9 C4 N1 119.7(3) . . ?
C9 C4 C5 122.8(4) . . ?
C5 C4 N1 117.5(3) . . ?
C4 C9 C10 122.4(4) . . ?
C8 C9 C4 117.6(4) . . ?
C8 C9 C10 120.0(4) . . ?
C9 C10 H10 108.0 . . ?
C9 C10 C11 110.6(4) . . ?
C11 C10 H10 108.0 . . ?
C12 C10 C9 110.8(4) . . ?
C12 C10 H10 108.0 . . ?
C12 C10 C11 111.4(4) . . ?
H26A C26 H26B 109.5 . . ?
H26A C26 H26C 109.5 . . ?
H26B C26 H26C 109.5 . . ?
C25 C26 H26A 109.5 . . ?
C25 C26 H26B 109.5 . . ?
C25 C26 H26C 109.5 . . ?
C26 C25 H25 107.8 . . ?
C17 C25 C26 110.8(3) . . ?
C17 C25 H25 107.8 . . ?
C17 C25 C27 111.3(3) . . ?
C27 C25 C26 111.2(3) . . ?
C27 C25 H25 107.8 . . ?
C16 C17 C25 122.7(3) . . ?
C18 C17 C25 119.3(3) . . ?
C18 C17 C16 118.0(4) . . ?
C17 C16 N2 119.4(3) . . ?
C17 C16 C21 121.9(3) . . ?
C21 C16 N2 118.7(3) . . ?
F4 C30 C31 120.1(4) . . ?
F4 C30 C29 120.5(4) . . ?
C29 C30 C31 119.4(4) . . ?
F5 C29 C28 119.0(3) . . ?
F5 C29 C30 116.6(4) . . ?
C30 C29 C28 124.4(4) . . ?
C35 C34 B1 121.7(3) . . ?
C39 C34 B1 125.6(3) . . ?
C39 C34 C35 112.7(4) . . ?
F6 C35 C34 119.6(3) . . ?
F6 C35 C36 116.1(3) . . ?
C36 C35 C34 124.3(4) . . ?
F7 C36 C35 120.2(4) . . ?
F7 C36 C37 119.9(4) . . ?
C35 C36 C37 119.9(3) . . ?
F8 C37 C36 120.8(4) . . ?
F8 C37 C38 120.6(4) . . ?
C36 C37 C38 118.5(4) . . ?
F9 C38 C37 119.6(4) . . ?
F9 C38 C39 120.5(3) . . ?
C39 C38 C37 119.9(4) . . ?
F10 C39 C34 120.0(3) . . ?
F10 C39 C38 115.3(3) . . ?
C38 C39 C34 124.6(4) . . ?
C45 C40 B1 124.0(3) . . ?
C41 C40 B1 122.1(3) . . ?
C41 C40 C45 113.9(3) . . ?
F11 C45 C40 120.8(3) . . ?
F11 C45 C44 115.2(3) . . ?
C44 C45 C40 123.9(4) . . ?
F12 C44 C45 120.9(4) . . ?
F12 C44 C43 119.9(3) . . ?
C43 C44 C45 119.2(4) . . ?
F13 C43 C44 120.4(4) . . ?
F13 C43 C42 120.2(4) . . ?
C42 C43 C44 119.5(4) . . ?
F14 C42 C43 120.2(3) . . ?
F14 C42 C41 120.3(4) . . ?
C43 C42 C41 119.5(4) . . ?
F15 C41 C40 120.0(3) . . ?
F15 C41 C42 116.2(4) . . ?
C42 C41 C40 123.8(4) . . ?
N1 C3 H3A 110.4 . . ?
N1 C3 H3B 110.4 . . ?
N1 C3 C2 106.6(3) . . ?
H3A C3 H3B 108.6 . . ?
C2 C3 H3A 110.4 . . ?
C2 C3 H3B 110.4 . . ?
N2 C2 C3 106.8(3) . . ?
N2 C2 H2A 110.4 . . ?
N2 C2 H2B 110.4 . . ?
C3 C2 H2A 110.4 . . ?
C3 C2 H2B 110.4 . . ?
H2A C2 H2B 108.6 . . ?
C9 C8 H8 119.7 . . ?
C7 C8 C9 120.7(4) . . ?
C7 C8 H8 119.7 . . ?
C8 C7 H7 119.5 . . ?
C8 C7 C6 121.1(4) . . ?
C6 C7 H7 119.5 . . ?
C7 C6 H6 119.5 . . ?
C7 C6 C5 121.0(4) . . ?
C5 C6 H6 119.5 . . ?
C4 C5 C13 122.3(4) . . ?
C6 C5 C4 116.8(4) . . ?
C6 C5 C13 120.9(4) . . ?
C5 C13 H13 107.2 . . ?
C14 C13 C5 112.1(3) . . ?
C14 C13 H13 107.2 . . ?
C14 C13 C15 109.7(4) . . ?
C15 C13 C5 113.3(4) . . ?
C15 C13 H13 107.2 . . ?
C13 C14 H14A 109.5 . . ?
C13 C14 H14B 109.5 . . ?
C13 C14 H14C 109.5 . . ?
H14A C14 H14B 109.5 . . ?
H14A C14 H14C 109.5 . . ?
H14B C14 H14C 109.5 . . ?
C13 C15 H15A 109.5 . . ?
C13 C15 H15B 109.5 . . ?
C13 C15 H15C 109.5 . . ?
H15A C15 H15B 109.5 . . ?
H15A C15 H15C 109.5 . . ?
H15B C15 H15C 109.5 . . ?
C10 C11 H11A 109.5 . . ?
C10 C11 H11B 109.5 . . ?
C10 C11 H11C 109.5 . . ?
H11A C11 H11B 109.5 . . ?
H11A C11 H11C 109.5 . . ?
H11B C11 H11C 109.5 . . ?
C16 C21 C22 123.2(3) . . ?
C20 C21 C16 117.3(3) . . ?
C20 C21 C22 119.4(3) . . ?
C21 C20 H20 119.0 . . ?
C21 C20 C19 122.1(4) . . ?
C19 C20 H20 119.0 . . ?
C20 C19 H19 120.0 . . ?
C18 C19 C20 119.9(4) . . ?
C18 C19 H19 120.0 . . ?
C17 C18 H18 119.6 . . ?
C19 C18 C17 120.8(4) . . ?
C19 C18 H18 119.6 . . ?
C21 C22 H22 107.5 . . ?
C21 C22 C23 111.3(3) . . ?
C23 C22 H22 107.5 . . ?
C24 C22 C21 112.5(3) . . ?
C24 C22 H22 107.5 . . ?
C24 C22 C23 110.2(3) . . ?
C22 C23 H23A 109.5 . . ?
C22 C23 H23B 109.5 . . ?
C22 C23 H23C 109.5 . . ?
H23A C23 H23B 109.5 . . ?
H23A C23 H23C 109.5 . . ?
H23B C23 H23C 109.5 . . ?
C22 C24 H24A 109.5 . . ?
C22 C24 H24B 109.5 . . ?
C22 C24 H24C 109.5 . . ?
H24A C24 H24B 109.5 . . ?
H24A C24 H24C 109.5 . . ?
H24B C24 H24C 109.5 . . ?
C25 C27 H27A 109.5 . . ?
C25 C27 H27B 109.5 . . ?
C25 C27 H27C 109.5 . . ?
H27A C27 H27B 109.5 . . ?
H27A C27 H27C 109.5 . . ?
H27B C27 H27C 109.5 . . ?
C10 C12 H12A 109.5 . . ?
C10 C12 H12B 109.5 . . ?
C10 C12 H12C 109.5 . . ?
H12A C12 H12B 109.5 . . ?
H12A C12 H12C 109.5 . . ?
H12B C12 H12C 109.5 . . ?

loop_
_geom_torsion_atom_site_label_1
_geom_torsion_atom_site_label_2
_geom_torsion_atom_site_label_3
_geom_torsion_atom_site_label_4
_geom_torsion
_geom_torsion_site_symmetry_1
_geom_torsion_site_symmetry_2
_geom_torsion_site_symmetry_3
_geom_torsion_site_symmetry_4
_geom_torsion_publ_flag
P1 P2 C1 O1 -178.9(6) . . . . ?
P1 N1 C4 C9 -94.4(4) . . . . ?
P1 N1 C4 C5 85.7(4) . . . . ?
P1 N1 C3 C2 -23.3(4) . . . . ?
P1 N2 C16 C17 94.9(4) . . . . ?
P1 N2 C16 C21 -86.9(4) . . . . ?
P1 N2 C2 C3 -14.0(4) . . . . ?
P2 P1 N1 C4 34.0(3) . . . . ?
P2 P1 N1 C3 -134.1(2) . . . . ?
P2 P1 N2 C16 -44.1(3) . . . . ?
P2 P1 N2 C2 149.4(2) . . . . ?
P2 P1 C1 O1 178.9(6) . . . . ?
F1 C31 C32 F3 -0.8(7) . . . . ?
F1 C31 C32 C33 179.2(4) . . . . ?
F1 C31 C30 F4 0.8(6) . . . . ?
F1 C31 C30 C29 -179.9(4) . . . . ?
F2 C33 C28 B1 -2.3(6) . . . . ?
F2 C33 C28 C29 -179.7(3) . . . . ?
F3 C32 C33 F2 -0.6(6) . . . . ?
F3 C32 C33 C28 -179.5(4) . . . . ?
F4 C30 C29 F5 1.2(5) . . . . ?
F4 C30 C29 C28 -179.8(3) . . . . ?
F6 C35 C36 F7 -1.0(6) . . . . ?
F6 C35 C36 C37 -179.6(3) . . . . ?
F7 C36 C37 F8 0.8(6) . . . . ?
F7 C36 C37 C38 179.7(4) . . . . ?
F8 C37 C38 F9 -0.1(6) . . . . ?
F8 C37 C38 C39 178.1(4) . . . . ?
F9 C38 C39 F10 2.6(5) . . . . ?
F9 C38 C39 C34 -178.7(3) . . . . ?
F11 C45 C44 F12 -1.8(5) . . . . ?
F11 C45 C44 C43 176.2(3) . . . . ?
F12 C44 C43 F13 -0.6(6) . . . . ?
F12 C44 C43 C42 177.2(3) . . . . ?
F13 C43 C42 F14 -1.5(6) . . . . ?
F13 C43 C42 C41 178.5(3) . . . . ?
F14 C42 C41 F15 1.1(6) . . . . ?
F14 C42 C41 C40 -177.8(4) . . . . ?
O1 B1 C34 C35 150.5(3) . . . . ?
O1 B1 C34 C39 -28.1(5) . . . . ?
O1 B1 C40 C45 139.7(3) . . . . ?
O1 B1 C40 C41 -40.8(5) . . . . ?
N1 P1 N2 C16 167.1(3) . . . . ?
N1 P1 N2 C2 0.6(3) . . . . ?
N1 P1 C1 P2 116.26(18) . . . . ?
N1 P1 C1 O1 -64.8(5) . . . . ?
N1 C4 C9 C10 2.1(6) . . . . ?
N1 C4 C9 C8 -178.1(4) . . . . ?
N1 C4 C5 C6 178.8(3) . . . . ?
N1 C4 C5 C13 -1.3(5) . . . . ?
N1 C3 C2 N2 22.4(4) . . . . ?
N2 P1 N1 C4 -178.0(3) . . . . ?
N2 P1 N1 C3 13.9(3) . . . . ?
N2 P1 C1 P2 -111.72(19) . . . . ?
N2 P1 C1 O1 67.2(5) . . . . ?
N2 C16 C21 C20 179.5(4) . . . . ?
N2 C16 C21 C22 -0.4(6) . . . . ?
C31 C32 C33 F2 179.3(4) . . . . ?
C31 C32 C33 C28 0.4(7) . . . . ?
C31 C30 C29 F5 -178.1(3) . . . . ?
C31 C30 C29 C28 0.9(6) . . . . ?
C32 C31 C30 F4 179.3(4) . . . . ?
C32 C31 C30 C29 -1.4(6) . . . . ?
C32 C33 C28 B1 176.5(4) . . . . ?
C32 C33 C28 C29 -0.9(6) . . . . ?
C33 C28 B1 O1 128.9(4) . . . . ?
C33 C28 B1 C34 7.8(5) . . . . ?
C33 C28 B1 C40 -117.7(4) . . . . ?
C33 C28 C29 F5 179.2(3) . . . . ?
C33 C28 C29 C30 0.2(6) . . . . ?
C28 B1 C34 C35 -87.1(4) . . . . ?
C28 B1 C34 C39 94.3(5) . . . . ?
C28 B1 C40 C45 22.3(5) . . . . ?
C28 B1 C40 C41 -158.2(4) . . . . ?
B1 O1 C1 P1 179.7(4) . . . . ?
B1 O1 C1 P2 -2.0(7) . . . . ?
B1 C28 C29 F5 1.6(5) . . . . ?
B1 C28 C29 C30 -177.4(4) . . . . ?
B1 C34 C35 F6 3.0(5) . . . . ?
B1 C34 C35 C36 -178.8(4) . . . . ?
B1 C34 C39 F10 -5.3(6) . . . . ?
B1 C34 C39 C38 176.1(4) . . . . ?
B1 C40 C45 F11 5.9(5) . . . . ?
B1 C40 C45 C44 -176.0(4) . . . . ?
B1 C40 C41 F15 -3.0(6) . . . . ?
B1 C40 C41 C42 175.9(4) . . . . ?
C1 P1 N1 C4 -33.7(4) . . . . ?
C1 P1 N1 C3 158.2(3) . . . . ?
C1 P1 N2 C16 25.5(4) . . . . ?
C1 P1 N2 C2 -141.0(3) . . . . ?
C1 O1 B1 C28 -26.3(5) . . . . ?
C1 O1 B1 C34 99.8(4) . . . . ?
C1 O1 B1 C40 -145.2(3) . . . . ?
C4 N1 C3 C2 168.2(3) . . . . ?
C4 C9 C10 C11 126.6(4) . . . . ?
C4 C9 C10 C12 -109.4(5) . . . . ?
C4 C9 C8 C7 -1.2(6) . . . . ?
C4 C5 C13 C14 81.6(5) . . . . ?
C4 C5 C13 C15 -153.6(4) . . . . ?
C9 C4 C5 C6 -1.1(6) . . . . ?
C9 C4 C5 C13 178.7(4) . . . . ?
C9 C8 C7 C6 -0.1(7) . . . . ?
C10 C9 C8 C7 178.6(4) . . . . ?
C26 C25 C17 C16 118.8(4) . . . . ?
C26 C25 C17 C18 -61.6(5) . . . . ?
C25 C17 C16 N2 -0.5(5) . . . . ?
C25 C17 C16 C21 -178.6(4) . . . . ?
C25 C17 C18 C19 -179.7(4) . . . . ?
C17 C16 C21 C20 -2.4(6) . . . . ?
C17 C16 C21 C22 177.8(4) . . . . ?
C16 N2 C2 C3 178.9(3) . . . . ?
C16 C17 C18 C19 -0.1(6) . . . . ?
C16 C21 C20 C19 1.2(6) . . . . ?
C16 C21 C22 C23 -114.2(4) . . . . ?
C16 C21 C22 C24 121.6(4) . . . . ?
C30 C31 C32 F3 -179.3(4) . . . . ?
C30 C31 C32 C33 0.8(7) . . . . ?
C29 C28 B1 O1 -53.8(4) . . . . ?
C29 C28 B1 C34 -175.0(3) . . . . ?
C29 C28 B1 C40 59.6(5) . . . . ?
C34 B1 C40 C45 -106.7(4) . . . . ?
C34 B1 C40 C41 72.8(5) . . . . ?
C34 C35 C36 F7 -179.3(3) . . . . ?
C34 C35 C36 C37 2.1(6) . . . . ?
C35 C34 C39 F10 176.0(3) . . . . ?
C35 C34 C39 C38 -2.6(6) . . . . ?
C35 C36 C37 F8 179.4(4) . . . . ?
C35 C36 C37 C38 -1.7(6) . . . . ?
C36 C37 C38 F9 -178.9(4) . . . . ?
C36 C37 C38 C39 -0.7(6) . . . . ?
C37 C38 C39 F10 -175.6(3) . . . . ?
C37 C38 C39 C34 3.1(6) . . . . ?
C39 C34 C35 F6 -178.2(3) . . . . ?
C39 C34 C35 C36 0.0(6) . . . . ?
C40 B1 C34 C35 39.7(5) . . . . ?
C40 B1 C34 C39 -138.9(4) . . . . ?
C40 C45 C44 F12 -179.9(3) . . . . ?
C40 C45 C44 C43 -2.0(6) . . . . ?
C45 C40 C41 F15 176.5(3) . . . . ?
C45 C40 C41 C42 -4.5(6) . . . . ?
C45 C44 C43 F13 -178.6(3) . . . . ?
C45 C44 C43 C42 -0.7(6) . . . . ?
C44 C43 C42 F14 -179.3(4) . . . . ?
C44 C43 C42 C41 0.6(6) . . . . ?
C43 C42 C41 F15 -178.8(4) . . . . ?
C43 C42 C41 C40 2.2(6) . . . . ?
C41 C40 C45 F11 -173.6(3) . . . . ?
C41 C40 C45 C44 4.4(5) . . . . ?
C3 N1 C4 C9 72.7(5) . . . . ?
C3 N1 C4 C5 -107.2(4) . . . . ?
C2 N2 C16 C17 -99.5(4) . . . . ?
C2 N2 C16 C21 78.7(4) . . . . ?
C8 C9 C10 C11 -53.2(5) . . . . ?
C8 C9 C10 C12 70.8(5) . . . . ?
C8 C7 C6 C5 0.8(7) . . . . ?
C7 C6 C5 C4 -0.2(6) . . . . ?
C7 C6 C5 C13 179.9(4) . . . . ?
C6 C5 C13 C14 -98.5(5) . . . . ?
C6 C5 C13 C15 26.2(5) . . . . ?
C5 C4 C9 C10 -178.0(4) . . . . ?
C5 C4 C9 C8 1.9(6) . . . . ?
C21 C20 C19 C18 0.4(7) . . . . ?
C20 C21 C22 C23 66.0(5) . . . . ?
C20 C21 C22 C24 -58.3(5) . . . . ?
C20 C19 C18 C17 -1.0(7) . . . . ?
C18 C17 C16 N2 179.9(3) . . . . ?
C18 C17 C16 C21 1.8(6) . . . . ?
C22 C21 C20 C19 -178.9(4) . . . . ?
C27 C25 C17 C16 -116.9(4) . . . . ?
C27 C25 C17 C18 62.7(5) . . . . ?

_shelx_res_file                  
;
    gb_dr_ppcobcf_0m_sq.res created by SHELXL-2014/7

TITL gb_dr_PPCOBCF_0m in P2(1)/n
CELL 0.71073 14.0829 20.6872 15.9795 90 99.559 90
ZERR 4 0.0009 0.0019 0.0014 0 0.005 0
LATT 1
SYMM 0.5-X,0.5+Y,0.5-Z
SFAC C H B F N O P
UNIT 180 152 4 60 8 4 8

L.S. 10 0 37
PLAN  -4 0 0
TEMP -173.15
HTAB
BOND $H
CONF
MORE -1
ABIN
fmap 2
acta 52
OMIT -1 0 1
OMIT 1 0 1
OMIT 0 1 1
OMIT 1 2 0
OMIT 0 2 0
OMIT 1 1 1
OMIT -1 1 1
OMIT 2 2 0
OMIT -2 1 1
REM <olex2.extras>
REM <HklSrc "%.\\gb_dr_PPCOBCF_0m_sq.hkl">
REM </olex2.extras>

WGHT    0.065200
FVAR       0.09460
P1    7    0.329788    0.254387    0.125492    11.00000    0.01831    0.01423 =
         0.01760   -0.00054    0.00470   -0.00204
P2    7    0.271202    0.198722    0.021187    11.00000    0.02014    0.02209 =
         0.02326   -0.00562    0.00422   -0.00468
F1    4    0.273355   -0.028717   -0.134526    11.00000    0.05488    0.02947 =
         0.06073   -0.00994    0.00281   -0.02375
F2    4    0.342039    0.174478   -0.236626    11.00000    0.03520    0.03441 =
         0.02083    0.00106   -0.00716   -0.00495
F3    4    0.250983    0.062360   -0.259619    11.00000    0.06011    0.05366 =
         0.03577   -0.01293   -0.01450   -0.02540
F4    4    0.389684   -0.003482    0.015294    11.00000    0.04362    0.01839 =
         0.04588    0.00686    0.00672   -0.00426
F5    4    0.484222    0.108271    0.039026    11.00000    0.02986    0.02216 =
         0.02164    0.00227   -0.00034   -0.00202
F6    4    0.569924    0.223331   -0.230927    11.00000    0.04420    0.03327 =
         0.02344    0.00515    0.01304    0.01637
F7    4    0.542730    0.315336   -0.346982    11.00000    0.03934    0.04837 =
         0.02218    0.01073    0.01293    0.00808
F8    4    0.419387    0.414840   -0.333594    11.00000    0.04631    0.03796 =
         0.03780    0.02251    0.01314    0.01157
F9    4    0.322152    0.418145   -0.200333    11.00000    0.03617    0.02733 =
         0.03784    0.00909    0.00979    0.01111
F10   4    0.339968    0.324115   -0.087885    11.00000    0.02504    0.03422 =
         0.02779    0.00708    0.01055    0.01021
F11   4    0.584727    0.098480   -0.137327    11.00000    0.02695    0.02283 =
         0.02650   -0.00660    0.00548   -0.00014
F12   4    0.769818    0.071990   -0.095096    11.00000    0.03113    0.02695 =
         0.03910    0.00234    0.01144    0.01289
F13   4    0.891329    0.156434   -0.000264    11.00000    0.01816    0.04851 =
         0.04983    0.00291    0.00292    0.00456
F14   4    0.819439    0.268897    0.052794    11.00000    0.02077    0.04817 =
         0.05518   -0.01828    0.00503   -0.00866
F15   4    0.633910    0.296156    0.011795    11.00000    0.02335    0.02627 =
         0.04791   -0.01456    0.01154   -0.00477
O1    6    0.462352    0.242574    0.007984    11.00000    0.01773    0.01765 =
         0.01489   -0.00175    0.00440    0.00013
N1    5    0.369574    0.230924    0.222824    11.00000    0.02583    0.01727 =
         0.01588   -0.00243    0.00744   -0.00066
N2    5    0.292356    0.325225    0.152202    11.00000    0.02627    0.01469 =
         0.01590   -0.00184    0.00646   -0.00163
C31   1    0.319854    0.027989   -0.123266    11.00000    0.02933    0.01954 =
         0.03891   -0.00970    0.00459   -0.01015
C32   1    0.308795    0.074121   -0.185188    11.00000    0.03025    0.03855 =
         0.03112   -0.01116   -0.00193   -0.00786
C33   1    0.356467    0.132316   -0.171782    11.00000    0.02340    0.02508 =
         0.02438    0.00329    0.00510    0.00398
C28   1    0.417593    0.147556   -0.097116    11.00000    0.01532    0.01638 =
         0.02007   -0.00421    0.00498    0.00099
B1    3    0.480783    0.212735   -0.077538    11.00000    0.02079    0.01705 =
         0.01872   -0.00010    0.00728    0.00055
C1    1    0.384965    0.234793    0.040067    11.00000    0.02223    0.01284 =
         0.01757   -0.00005    0.00234   -0.00082
C4    1    0.417113    0.169409    0.245087    11.00000    0.02571    0.01578 =
         0.01785   -0.00091    0.00031    0.00059
C9    1    0.363253    0.116451    0.264806    11.00000    0.02307    0.02393 =
         0.02776    0.00205    0.00231   -0.00189
C10   1    0.254439    0.119734    0.261151    11.00000    0.02392    0.02390 =
         0.03700    0.00524    0.00685   -0.00357
AFIX  13
H10   2    0.231383    0.161870    0.234555    11.00000   -1.20000
AFIX   0
C26   1    0.015070    0.379014    0.120909    11.00000    0.03182    0.03177 =
         0.03833    0.00039    0.01085   -0.00220
AFIX 137
H26A  2   -0.015633    0.412220    0.081758    11.00000   -1.50000
H26B  2    0.047956    0.399616    0.172976    11.00000   -1.50000
H26C  2   -0.034048    0.349160    0.134821    11.00000   -1.50000
AFIX   0
C25   1    0.088663    0.341453    0.078842    11.00000    0.01910    0.02504 =
         0.02759   -0.00151    0.00353   -0.00284
AFIX  13
H25   2    0.119321    0.308306    0.120274    11.00000   -1.20000
AFIX   0
C17   1    0.167743    0.386133    0.058743    11.00000    0.02359    0.02064 =
         0.01735   -0.00378    0.00525   -0.00129
C16   1    0.264955    0.377804    0.093915    11.00000    0.02482    0.01068 =
         0.01602   -0.00122    0.00638    0.00157
C30   1    0.378244    0.040997   -0.047354    11.00000    0.02316    0.02237 =
         0.03085    0.00624    0.00967    0.00345
C29   1    0.425330    0.099063   -0.036391    11.00000    0.01908    0.02131 =
         0.02389   -0.00372    0.00419   -0.00259
C34   1    0.459634    0.269570   -0.149814    11.00000    0.01758    0.02125 =
         0.01908   -0.00218    0.00039   -0.00564
C35   1    0.507597    0.271217   -0.219969    11.00000    0.02354    0.02137 =
         0.01759   -0.00234    0.00267    0.00611
C36   1    0.494269    0.317980   -0.281344    11.00000    0.02391    0.03768 =
         0.01410    0.00290    0.00714   -0.00155
C37   1    0.432775    0.368508   -0.274879    11.00000    0.02731    0.02595 =
         0.02407    0.01268    0.00101    0.00127
C38   1    0.383894    0.369720   -0.207226    11.00000    0.02242    0.01824 =
         0.02727    0.00337    0.00138    0.00335
C39   1    0.396390    0.320814   -0.148832    11.00000    0.01613    0.02168 =
         0.02140   -0.00477    0.00462   -0.00170
C40   1    0.597492    0.196968   -0.058843    11.00000    0.02242    0.01762 =
         0.01222    0.00233    0.00462    0.00182
C45   1    0.638568    0.141326   -0.086255    11.00000    0.02231    0.01951 =
         0.01400    0.00361    0.00383   -0.00038
C44   1    0.734853    0.126472   -0.066489    11.00000    0.02589    0.02199 =
         0.01744    0.00333    0.00913    0.00266
C43   1    0.795953    0.169215   -0.019046    11.00000    0.01649    0.03376 =
         0.02715    0.00730    0.00714    0.00566
C42   1    0.760153    0.226050    0.006857    11.00000    0.01513    0.03493 =
         0.02700   -0.00330    0.00270   -0.00707
C41   1    0.663378    0.239101   -0.014400    11.00000    0.02268    0.02454 =
         0.02262   -0.00509    0.00754    0.00012
C3    1    0.335023    0.272092    0.286305    11.00000    0.05024    0.02476 =
         0.02406   -0.00172    0.00873    0.00336
AFIX  23
H3A   2    0.385755    0.277352    0.336719    11.00000   -1.20000
H3B   2    0.277578    0.252640    0.304576    11.00000   -1.20000
AFIX   0
C2    1    0.309884    0.336869    0.244062    11.00000    0.03623    0.02051 =
         0.01957   -0.00262    0.00898   -0.00072
AFIX  23
H2A   2    0.251625    0.355056    0.262377    11.00000   -1.20000
H2B   2    0.363648    0.367762    0.259387    11.00000   -1.20000
AFIX   0
C8    1    0.412189    0.059442    0.288110    11.00000    0.03615    0.02570 =
         0.03314    0.01043    0.00354   -0.00280
AFIX  43
H8    2    0.377834    0.022822    0.302967    11.00000   -1.20000
AFIX   0
C7    1    0.509674    0.055320    0.289956    11.00000    0.03409    0.02657 =
         0.03998    0.00939   -0.00298    0.00776
AFIX  43
H7    2    0.541966    0.015821    0.306171    11.00000   -1.20000
AFIX   0
C6    1    0.561745    0.107663    0.268625    11.00000    0.02364    0.03682 =
         0.02823    0.00547    0.00037    0.00422
AFIX  43
H6    2    0.629101    0.103432    0.269659    11.00000   -1.20000
AFIX   0
C5    1    0.517098    0.166292    0.245724    11.00000    0.02374    0.02874 =
         0.01045    0.00009   -0.00241    0.00035
C13   1    0.574405    0.223850    0.222411    11.00000    0.02501    0.03131 =
         0.02155    0.00188    0.00173   -0.00775
AFIX  13
H13   2    0.532189    0.247798    0.176120    11.00000   -1.20000
AFIX   0
C14   1    0.600121    0.270321    0.295798    11.00000    0.08156    0.06473 =
         0.05729   -0.03576    0.03793   -0.05120
AFIX 137
H14A  2    0.646170    0.249694    0.340570    11.00000   -1.50000
H14B  2    0.541779    0.282004    0.318269    11.00000   -1.50000
H14C  2    0.629068    0.309363    0.276087    11.00000   -1.50000
AFIX   0
C15   1    0.664666    0.204766    0.188408    11.00000    0.03085    0.05436 =
         0.03495    0.00414    0.00849   -0.00459
AFIX 137
H15A  2    0.692665    0.243091    0.165910    11.00000   -1.50000
H15B  2    0.648333    0.172820    0.143015    11.00000   -1.50000
H15C  2    0.711374    0.186045    0.234308    11.00000   -1.50000
AFIX   0
C11   1    0.204443    0.065354    0.205545    11.00000    0.03210    0.04229 =
         0.06722   -0.00294    0.00454   -0.01128
AFIX 137
H11A  2    0.222999    0.023533    0.232132    11.00000   -1.50000
H11B  2    0.223841    0.067051    0.149459    11.00000   -1.50000
H11C  2    0.134482    0.070662    0.199444    11.00000   -1.50000
AFIX   0
C21   1    0.336614    0.420339    0.076033    11.00000    0.01860    0.02321 =
         0.02202    0.00200    0.00714    0.00133
C20   1    0.308325    0.469760    0.019599    11.00000    0.02365    0.02564 =
         0.03253    0.00398    0.00802   -0.00355
AFIX  43
H20   2    0.355641    0.498697    0.005547    11.00000   -1.20000
AFIX   0
C19   1    0.213443    0.478536   -0.017137    11.00000    0.03393    0.02459 =
         0.03094    0.01243    0.00591    0.00476
AFIX  43
H19   2    0.196283    0.512921   -0.056124    11.00000   -1.20000
AFIX   0
C18   1    0.143591    0.437378    0.002776    11.00000    0.02146    0.02864 =
         0.03199    0.00008    0.00231    0.00292
AFIX  43
H18   2    0.078196    0.444039   -0.021963    11.00000   -1.20000
AFIX   0
C22   1    0.442031    0.414078    0.115482    11.00000    0.01793    0.02240 =
         0.03953    0.00706    0.00912   -0.00246
AFIX  13
H22   2    0.448771    0.374183    0.151316    11.00000   -1.20000
AFIX   0
C23   1    0.474759    0.470993    0.173242    11.00000    0.02761    0.05032 =
         0.03666   -0.00862    0.00185    0.00586
AFIX 137
H23A  2    0.542458    0.465175    0.198737    11.00000   -1.50000
H23B  2    0.435249    0.473450    0.218174    11.00000   -1.50000
H23C  2    0.467678    0.511057    0.140064    11.00000   -1.50000
AFIX   0
C24   1    0.506804    0.406469    0.049821    11.00000    0.02626    0.02031 =
         0.05198   -0.00093    0.01127   -0.00095
AFIX 137
H24A  2    0.488747    0.367338    0.016380    11.00000   -1.50000
H24B  2    0.573851    0.402922    0.078205    11.00000   -1.50000
H24C  2    0.499895    0.444204    0.012223    11.00000   -1.50000
AFIX   0
C27   1    0.039784    0.306043   -0.000238    11.00000    0.03025    0.04225 =
         0.04003   -0.00968    0.00833   -0.01258
AFIX 137
H27A  2    0.007572    0.337418   -0.041390    11.00000   -1.50000
H27B  2   -0.007862    0.275691    0.015206    11.00000   -1.50000
H27C  2    0.088181    0.282229   -0.025430    11.00000   -1.50000
AFIX   0
C12   1    0.228801    0.117819    0.349827    11.00000    0.03816    0.04820 =
         0.05420    0.01953    0.02187    0.00246
AFIX 137
H12A  2    0.158861    0.121620    0.346106    11.00000   -1.50000
H12B  2    0.260440    0.153794    0.383371    11.00000   -1.50000
H12C  2    0.250570    0.076807    0.377184    11.00000   -1.50000
AFIX   0
HKLF 4

REM  gb_dr_PPCOBCF_0m in P2(1)/n
REM R1 =  0.0572 for    4749 Fo > 4sig(Fo)  and  0.1148 for all    8073 data
REM    603 parameters refined using      0 restraints

END

WGHT      0.0652      0.0000

REM No hydrogen bonds found for HTAB generation

REM Highest difference peak  0.350,  deepest hole -0.313,  1-sigma level  0.072
Q1    1   0.2757  0.2326  0.0751  11.00000  0.05    0.35
Q2    1   0.1177  0.1181  0.1797  11.00000  0.05    0.33
Q3    1   0.6599  0.2475  0.3178  11.00000  0.05    0.31
Q4    1   0.3480  0.2259  0.1757  11.00000  0.05    0.29
;
_shelx_res_checksum              60947
_shelx_fab_file                  
;
    2    0    0     73.43      0.00
    4    0    0      3.62      0.00
    6    0    0     -5.60      0.00
    8    0    0      0.27      0.00
   10    0    0      6.53      0.00
   12    0    0      8.12      0.00
   14    0    0      5.54      0.00
   16    0    0      1.30      0.00
    1    1    0    106.53      0.00
    2    1    0    -22.82      0.00
    3    1    0     27.91      0.00
    4    1    0    -13.23      0.00
    5    1    0     -3.52      0.00
    6    1    0     -1.61      0.00
    7    1    0     -1.93      0.00
    8    1    0      2.14      0.00
    9    1    0      3.95      0.00
   10    1    0      2.44      0.00
   11    1    0      7.49      0.00
   12    1    0      1.13      0.00
   13    1    0      6.90      0.00
   14    1    0     -0.86      0.00
   15    1    0      3.22      0.00
   16    1    0     -1.14      0.00
    0    2    0     90.38      0.00
    1    2    0    -25.29      0.00
    2    2    0     50.40      0.00
    3    2    0    -33.31      0.00
    4    2    0      6.92      0.00
    5    2    0     -9.89      0.00
    6    2    0      0.42      0.00
    7    2    0      1.58      0.00
    8    2    0      2.52      0.00
    9    2    0      4.44      0.00
   10    2    0      5.70      0.00
   11    2    0      3.48      0.00
   12    2    0      6.34      0.00
   13    2    0      0.19      0.00
   14    2    0      4.61      0.00
   15    2    0     -2.27      0.00
   16    2    0      1.74      0.00
    1    3    0     44.55      0.00
    2    3    0    -39.34      0.00
    3    3    0     17.47      0.00
    4    3    0    -22.15      0.00
    5    3    0      6.86      0.00
    6    3    0     -2.53      0.00
    7    3    0      4.78      0.00
    8    3    0      4.31      0.00
    9    3    0      4.73      0.00
   10    3    0      5.17      0.00
   11    3    0      4.79      0.00
   12    3    0      2.52      0.00
   13    3    0      4.17      0.00
   14    3    0     -1.92      0.00
   15    3    0      2.85      0.00
   16    3    0     -2.17      0.00
    0    4    0     17.62      0.00
    1    4    0    -21.61      0.00
    2    4    0     14.43      0.00
    3    4    0    -27.56      0.00
    4    4    0     12.19      0.00
    5    4    0     -8.23      0.00
    6    4    0     10.05      0.00
    7    4    0      1.72      0.00
    8    4    0      6.31      0.00
    9    4    0      4.97      0.00
   10    4    0      4.06      0.00
   11    4    0      4.09      0.00
   12    4    0      2.45      0.00
   13    4    0     -0.15      0.00
   14    4    0      2.52      0.00
   15    4    0     -2.96      0.00
   16    4    0      2.15      0.00
    1    5    0      0.20      0.00
    2    5    0    -18.92      0.00
    3    5    0      9.74      0.00
    4    5    0    -10.62      0.00
    5    5    0     14.17      0.00
    6    5    0     -1.80      0.00
    7    5    0     10.31      0.00
    8    5    0      2.85      0.00
    9    5    0      5.25      0.00
   10    5    0      3.61      0.00
   11    5    0      1.44      0.00
   12    5    0      1.38      0.00
   13    5    0      0.58      0.00
   14    5    0     -2.44      0.00
   15    5    0      2.24      0.00
   16    5    0     -2.11      0.00
    0    6    0     -8.05      0.00
    1    6    0     -5.36      0.00
    2    6    0      0.88      0.00
    3    6    0     -6.34      0.00
    4    6    0     12.52      0.00
    5    6    0     -2.97      0.00
    6    6    0     13.85      0.00
    7    6    0     -0.21      0.00
    8    6    0      8.12      0.00
    9    6    0      1.50      0.00
   10    6    0      2.41      0.00
   11    6    0      1.00      0.00
   12    6    0     -1.10      0.00
   13    6    0     -1.19      0.00
   14    6    0      0.77      0.00
   15    6    0     -2.60      0.00
   16    6    0      2.09      0.00
    1    7    0     -4.77      0.00
    2    7    0      0.28      0.00
    3    7    0      5.84      0.00
    4    7    0      0.21      0.00
    5    7    0     12.78      0.00
    6    7    0     -1.49      0.00
    7    7    0     10.83      0.00
    8    7    0     -1.15      0.00
    9    7    0      4.69      0.00
   10    7    0     -1.03      0.00
   11    7    0     -0.50      0.00
   12    7    0     -1.09      0.00
   13    7    0     -1.20      0.00
   14    7    0     -1.70      0.00
   15    7    0      1.81      0.00
    0    8    0     -3.20      0.00
    1    8    0      2.28      0.00
    2    8    0      0.62      0.00
    3    8    0      4.37      0.00
    4    8    0      7.19      0.00
    5    8    0      1.14      0.00
    6    8    0     10.08      0.00
    7    8    0     -2.31      0.00
    8    8    0      6.47      0.00
    9    8    0     -3.11      0.00
   10    8    0      1.79      0.00
   11    8    0     -2.65      0.00
   12    8    0     -1.29      0.00
   13    8    0     -1.19      0.00
   14    8    0      0.51      0.00
   15    8    0     -1.14      0.00
    1    9    0      0.06      0.00
    2    9    0      4.68      0.00
    3    9    0      2.43      0.00
    4    9    0      4.76      0.00
    5    9    0      5.63      0.00
    6    9    0     -0.16      0.00
    7    9    0      5.65      0.00
    8    9    0     -3.74      0.00
    9    9    0      3.36      0.00
   10    9    0     -4.08      0.00
   11    9    0      0.54      0.00
   12    9    0     -2.41      0.00
   13    9    0     -0.03      0.00
   14    9    0     -0.56      0.00
   15    9    0      0.95      0.00
    0   10    0      0.95      0.00
    1   10    0      2.00      0.00
    2   10    0      1.27      0.00
    3   10    0      4.80      0.00
    4   10    0      2.00      0.00
    5   10    0      3.09      0.00
    6   10    0      2.40      0.00
    7   10    0     -2.07      0.00
    8   10    0      2.59      0.00
    9   10    0     -4.08      0.00
   10   10    0      2.01      0.00
   11   10    0     -3.75      0.00
   12   10    0      0.53      0.00
   13   10    0     -1.67      0.00
   14   10    0      0.64      0.00
   15   10    0     -0.80      0.00
    1   11    0      1.00      0.00
    2   11    0      2.24      0.00
    3   11    0      1.49      0.00
    4   11    0      3.38      0.00
    5   11    0      0.33      0.00
    6   11    0      0.47      0.00
    7   11    0      0.07      0.00
    8   11    0     -2.80      0.00
    9   11    0      1.74      0.00
   10   11    0     -3.68      0.00
   11   11    0      0.80      0.00
   12   11    0     -3.22      0.00
   13   11    0      0.52      0.00
   14   11    0     -1.73      0.00
    0   12    0      0.12      0.00
    1   12    0      0.58      0.00
    2   12    0      1.27      0.00
    3   12    0      1.41      0.00
    4   12    0      1.10      0.00
    5   12    0      1.05      0.00
    6   12    0     -1.41      0.00
    7   12    0     -1.19      0.00
    8   12    0      0.03      0.00
    9   12    0     -2.74      0.00
   10   12    0      0.61      0.00
   11   12    0     -3.48      0.00
   12   12    0     -0.42      0.00
   13   12    0     -2.90      0.00
   14   12    0      0.30      0.00
    1   13    0      0.05      0.00
    2   13    0      0.37      0.00
    3   13    0      1.79      0.00
    4   13    0     -0.14      0.00
    5   13    0     -0.24      0.00
    6   13    0     -0.63      0.00
    7   13    0     -1.65      0.00
    8   13    0     -1.59      0.00
    9   13    0      0.24      0.00
   10   13    0     -2.87      0.00
   11   13    0     -1.16      0.00
   12   13    0     -2.93      0.00
   13   13    0     -0.46      0.00
   14   13    0     -2.05      0.00
    0   14    0     -0.43      0.00
    1   14    0      0.22      0.00
    2   14    0      0.79      0.00
    3   14    0     -0.73      0.00
    4   14    0      1.36      0.00
    5   14    0     -1.38      0.00
    6   14    0     -1.45      0.00
    7   14    0     -0.78      0.00
    8   14    0     -0.73      0.00
    9   14    0     -1.69      0.00
   10   14    0     -0.43      0.00
   11   14    0     -2.40      0.00
   12   14    0     -1.50      0.00
   13   14    0     -1.54      0.00
    1   15    0     -0.21      0.00
    2   15    0     -0.48      0.00
    3   15    0      1.12      0.00
    4   15    0     -2.00      0.00
    5   15    0      0.34      0.00
    6   15    0     -1.18      0.00
    7   15    0     -1.25      0.00
    8   15    0     -0.17      0.00
    9   15    0      0.26      0.00
   10   15    0     -1.47      0.00
   11   15    0     -0.78      0.00
   12   15    0     -0.96      0.00
   13   15    0     -0.17      0.00
    0   16    0     -0.75      0.00
    1   16    0     -0.22      0.00
    2   16    0     -0.25      0.00
    3   16    0     -1.53      0.00
    4   16    0      1.23      0.00
    5   16    0     -2.09      0.00
    6   16    0      0.13      0.00
    7   16    0      0.04      0.00
    8   16    0      0.26      0.00
    9   16    0      0.20      0.00
   10   16    0      0.78      0.00
   11   16    0     -0.79      0.00
   12   16    0     -0.19      0.00
    1   17    0     -1.42      0.00
    2   17    0     -0.31      0.00
    3   17    0      0.05      0.00
    4   17    0     -1.51      0.00
    5   17    0      1.76      0.00
    6   17    0     -1.17      0.00
    7   17    0      1.16      0.00
    8   17    0      0.80      0.00
    9   17    0      1.58      0.00
   10   17    0     -0.11      0.00
   11   17    0      0.70      0.00
    1   18    0      0.61      0.00
    2   18    0     -1.50      0.00
    3   18    0      0.81      0.00
    4   18    0      1.06      0.00
    5   18    0     -0.84      0.00
    6   18    0      2.41      0.00
    7   18    0     -0.54      0.00
    8   18    0      2.28      0.00
    9   18    0      0.27      0.00
   10   18    0      1.50      0.00
   11   18    0     -0.48      0.00
    1   19    0     -0.99      0.00
    2   19    0      2.48      0.00
    3   19    0     -0.81      0.00
    4   19    0      2.01      0.00
    5   19    0      1.60      0.00
    6   19    0     -0.78      0.00
    7   19    0      2.67      0.00
    8   19    0     -0.73      0.00
    9   19    0      2.25      0.00
   10   19    0     -0.63      0.00
    0   20    0      1.28      0.00
    1   20    0      1.71      0.00
    2   20    0     -0.38      0.00
    3   20    0      4.05      0.00
    4   20    0     -0.45      0.00
    5   20    0      1.76      0.00
    6   20    0      1.30      0.00
    7   20    0     -1.05      0.00
    8   20    0      2.44      0.00
    9   20    0     -1.01      0.00
    1   21    0      2.35      0.00
    2   21    0      2.79      0.00
    3   21    0     -0.57      0.00
    4   21    0      3.88      0.00
    5   21    0     -0.69      0.00
    6   21    0      0.83      0.00
    7   21    0      1.06      0.00
    8   21    0     -0.76      0.00
    0   22    0      3.68      0.00
    1   22    0      0.47      0.00
    2   22    0      1.37      0.00
    3   22    0      2.82      0.00
    4   22    0     -0.85      0.00
    5   22    0      2.64      0.00
    6   22    0     -0.60      0.00
    7   22    0      0.63      0.00
    1   23    0      2.32      0.00
    2   23    0      0.45      0.00
    3   23    0      0.37      0.00
    4   23    0      2.33      0.00
    5   23    0     -0.62      0.00
    0   24    0      1.25      0.00
    1   24    0     -0.39      0.00
    2   24    0      0.78      0.00
    3   24    0      0.95      0.00
  -15    0    1      2.14      0.00
  -13    0    1      5.88      0.00
  -11    0    1      8.99      0.00
   -9    0    1      5.61      0.00
   -7    0    1     -1.71      0.00
   -5    0    1     -6.99      0.00
   -3    0    1     10.46      0.00
   -1    0    1     88.33      0.00
    1    0    1    110.81      0.00
    3    0    1     40.09      0.00
    5    0    1     -0.91      0.00
    7    0    1     -3.42      0.00
    9    0    1      2.07      0.00
   11    0    1      5.37      0.00
   13    0    1      6.89      0.00
   15    0    1      3.95      0.00
  -16    1    1      0.97      0.00
  -15    1    1      1.25      0.00
  -14    1    1      3.64      0.00
  -13    1    1      0.39      0.00
  -12    1    1      7.17      0.00
  -11    1    1     -1.15      0.00
  -10    1    1      7.85      0.00
   -9    1    1     -2.79      0.00
   -8    1    1      1.93      0.00
   -7    1    1     -2.52      0.00
   -6    1    1     -2.89      0.00
   -5    1    1      2.69      0.00
   -4    1    1     -2.74      0.00
   -3    1    1     20.10      0.00
   -2    1    1     42.74      0.00
   -1    1    1     27.66      0.00
    0    1    1    105.15      0.00
    1    1    1      1.66      0.00
    2    1    1     70.75      0.00
    3    1    1    -14.35      0.00
    4    1    1     11.50      0.00
    5    1    1     -8.03      0.00
    6    1    1     -3.11      0.00
    7    1    1     -0.95      0.00
    8    1    1      0.11      0.00
    9    1    1      1.79      0.00
   10    1    1      4.10      0.00
   11    1    1      2.22      0.00
   12    1    1      6.13      0.00
   13    1    1      0.97      0.00
   14    1    1      5.69      0.00
   15    1    1     -0.83      0.00
   16    1    1      1.75      0.00
  -16    2    1      1.75      0.00
  -15    2    1      1.98      0.00
  -14    2    1      1.83      0.00
  -13    2    1      4.17      0.00
  -12    2    1     -0.56      0.00
  -11    2    1      6.54      0.00
  -10    2    1     -3.59      0.00
   -9    2    1      4.74      0.00
   -8    2    1     -5.18      0.00
   -7    2    1      1.34      0.00
   -6    2    1     -1.65      0.00
   -5    2    1      1.04      0.00
   -4    2    1     16.05      0.00
   -3    2    1     14.05      0.00
   -2    2    1     45.86      0.00
   -1    2    1     62.47      0.00
    2    2    1    -16.65      0.00
    3    2    1     26.14      0.00
    4    2    1    -20.01      0.00
    5    2    1      2.22      0.00
    6    2    1     -6.31      0.00
    7    2    1      0.78      0.00
    8    2    1      1.65      0.00
    9    2    1      3.48      0.00
   10    2    1      3.86      0.00
   11    2    1      4.80      0.00
   12    2    1      3.44      0.00
   13    2    1      5.49      0.00
   14    2    1      0.00      0.00
   15    2    1      3.31      0.00
   16    2    1     -1.40      0.00
  -16    3    1      1.66      0.00
  -15    3    1      2.81      0.00
  -14    3    1      2.09      0.00
  -13    3    1      1.26      0.00
  -12    3    1      3.34      0.00
  -11    3    1     -2.39      0.00
  -10    3    1      4.49      0.00
   -9    3    1     -5.73      0.00
   -8    3    1      3.50      0.00
   -7    3    1     -4.69      0.00
   -6    3    1      5.66      0.00
   -5    3    1      4.51      0.00
   -4    3    1     10.48      0.00
   -3    3    1     34.36      0.00
   -2    3    1     27.86      0.00
   -1    3    1     47.98      0.00
    0    3    1     45.26      0.00
    1    3    1      2.56      0.00
    2    3    1     26.92      0.00
    3    3    1    -24.48      0.00
    4    3    1      7.62      0.00
    5    3    1    -13.60      0.00
    6    3    1      4.61      0.00
    7    3    1     -1.14      0.00
    8    3    1      4.62      0.00
    9    3    1      3.92      0.00
   10    3    1      4.60      0.00
   11    3    1      5.09      0.00
   12    3    1      4.17      0.00
   13    3    1      2.57      0.00
   14    3    1      3.56      0.00
   15    3    1     -1.30      0.00
   16    3    1      1.63      0.00
  -16    4    1      2.31      0.00
  -15    4    1      1.87      0.00
  -14    4    1      3.04      0.00
  -13    4    1      0.97      0.00
  -12    4    1      0.03      0.00
  -11    4    1      1.79      0.00
  -10    4    1     -3.99      0.00
   -9    4    1      3.40      0.00
   -8    4    1     -5.37      0.00
   -7    4    1      6.52      0.00
   -6    4    1     -1.04      0.00
   -5    4    1     12.78      0.00
   -4    4    1     13.71      0.00
   -3    4    1     18.22      0.00
   -2    4    1     39.05      0.00
   -1    4    1     20.62      0.00
    0    4    1     23.25      0.00
    1    4    1     12.79      0.00
    2    4    1    -14.24      0.00
    3    4    1      5.71      0.00
    4    4    1    -16.50      0.00
    5    4    1      7.93      0.00
    6    4    1     -5.16      0.00
    7    4    1      7.85      0.00
    8    4    1      2.51      0.00
    9    4    1      5.90      0.00
   10    4    1      4.73      0.00
   11    4    1      3.77      0.00
   12    4    1      4.53      0.00
   13    4    1      2.43      0.00
   14    4    1      0.37      0.00
   15    4    1      1.86      0.00
   16    4    1     -1.12      0.00
  -16    5    1      2.11      0.00
  -15    5    1      3.41      0.00
  -14    5    1      1.06      0.00
  -13    5    1      2.37      0.00
  -12    5    1     -0.80      0.00
  -11    5    1     -1.02      0.00
  -10    5    1      1.13      0.00
   -9    5    1     -3.77      0.00
   -8    5    1      5.36      0.00
   -7    5    1     -2.02      0.00
   -6    5    1     12.06      0.00
   -5    5    1      3.76      0.00
   -4    5    1     17.67      0.00
   -3    5    1     17.50      0.00
   -2    5    1     14.41      0.00
   -1    5    1     23.61      0.00
    0    5    1      1.54      0.00
    1    5    1      0.66      0.00
    2    5    1     -2.72      0.00
    3    5    1    -11.36      0.00
    4    5    1      5.97      0.00
    5    5    1     -6.59      0.00
    6    5    1     11.08      0.00
    7    5    1      0.15      0.00
    8    5    1      8.40      0.00
    9    5    1      3.26      0.00
   10    5    1      4.88      0.00
   11    5    1      4.00      0.00
   12    5    1      1.58      0.00
   13    5    1      2.14      0.00
   14    5    1      0.86      0.00
   15    5    1     -0.78      0.00
   16    5    1      1.19      0.00
  -16    6    1      2.70      0.00
  -15    6    1      2.30      0.00
  -14    6    1      3.22      0.00
  -13    6    1     -0.77      0.00
  -12    6    1      1.44      0.00
  -11    6    1     -1.59      0.00
  -10    6    1     -0.71      0.00
   -9    6    1      2.75      0.00
   -8    6    1     -0.96      0.00
   -7    6    1      9.67      0.00
   -6    6    1      2.19      0.00
   -5    6    1     15.65      0.00
   -4    6    1      5.68      0.00
   -3    6    1     15.07      0.00
   -2    6    1     10.78      0.00
   -1    6    1      2.42      0.00
    0    6    1      5.52      0.00
    1    6    1     -7.73      0.00
    2    6    1     -3.23      0.00
    3    6    1     -0.45      0.00
    4    6    1     -3.12      0.00
    5    6    1     10.30      0.00
    6    6    1     -0.97      0.00
    7    6    1     11.16      0.00
    8    6    1      1.54      0.00
    9    6    1      6.67      0.00
   10    6    1      1.83      0.00
   11    6    1      2.28      0.00
   12    6    1      1.89      0.00
   13    6    1     -0.42      0.00
   14    6    1      0.26      0.00
   15    6    1      0.72      0.00
  -15    7    1      2.96      0.00
  -14    7    1      1.25      0.00
  -13    7    1      1.99      0.00
  -12    7    1     -2.05      0.00
  -11    7    1      1.61      0.00
  -10    7    1     -0.09      0.00
   -9    7    1      1.48      0.00
   -8    7    1      6.17      0.00
   -7    7    1      2.89      0.00
   -6    7    1     12.61      0.00
   -5    7    1      3.63      0.00
   -4    7    1     13.47      0.00
   -3    7    1      2.29      0.00
   -2    7    1      6.61      0.00
   -1    7    1      1.21      0.00
    0    7    1     -4.63      0.00
    1    7    1      0.04      0.00
    2    7    1     -4.68      0.00
    3    7    1      1.84      0.00
    4    7    1      5.04      0.00
    5    7    1      1.58      0.00
    6    7    1     11.22      0.00
    7    7    1      0.69      0.00
    8    7    1      8.31      0.00
    9    7    1     -0.13      0.00
   10    7    1      3.83      0.00
   11    7    1     -0.33      0.00
   12    7    1     -0.32      0.00
   13    7    1      0.38      0.00
   14    7    1     -0.36      0.00
   15    7    1      0.21      0.00
  -15    8    1      1.92      0.00
  -14    8    1      1.65      0.00
  -13    8    1     -0.11      0.00
  -12    8    1      1.77      0.00
  -11    8    1     -1.05      0.00
  -10    8    1      3.25      0.00
   -9    8    1      2.78      0.00
   -8    8    1      4.33      0.00
   -7    8    1      8.52      0.00
   -6    8    1      4.22      0.00
   -5    8    1     10.59      0.00
   -4    8    1      0.82      0.00
   -3    8    1      6.91      0.00
   -2    8    1     -2.43      0.00
   -1    8    1      0.34      0.00
    0    8    1     -1.65      0.00
    1    8    1     -3.36      0.00
    2    8    1      3.04      0.00
    3    8    1      0.55      0.00
    4    8    1      5.54      0.00
    5    8    1      7.25      0.00
    6    8    1      2.63      0.00
    7    8    1      8.17      0.00
    8    8    1     -0.80      0.00
    9    8    1      4.80      0.00
   10    8    1     -2.39      0.00
   11    8    1      1.19      0.00
   12    8    1     -1.29      0.00
   13    8    1     -0.68      0.00
   14    8    1      0.71      0.00
   15    8    1      0.55      0.00
  -15    9    1      1.89      0.00
  -14    9    1      1.09      0.00
  -13    9    1      1.16      0.00
  -12    9    1      0.03      0.00
  -11    9    1      3.17      0.00
  -10    9    1      1.27      0.00
   -9    9    1      4.99      0.00
   -8    9    1      4.51      0.00
   -7    9    1      5.12      0.00
   -6    9    1      6.93      0.00
   -5    9    1      1.52      0.00
   -4    9    1      5.00      0.00
   -3    9    1     -2.60      0.00
   -2    9    1      1.78      0.00
   -1    9    1     -3.16      0.00
    0    9    1     -0.38      0.00
    1    9    1      0.84      0.00
    2    9    1      0.21      0.00
    3    9    1      5.97      0.00
    4    9    1      3.32      0.00
    5    9    1      5.94      0.00
    6    9    1      5.35      0.00
    7    9    1      0.72      0.00
    8    9    1      4.06      0.00
    9    9    1     -2.80      0.00
   10    9    1      2.40      0.00
   11    9    1     -3.07      0.00
   12    9    1      0.22      0.00
   13    9    1     -0.35      0.00
   14    9    1      0.39      0.00
   15    9    1      1.03      0.00
  -15   10    1      0.30      0.00
  -14   10    1      1.59      0.00
  -13   10    1      0.91      0.00
  -12   10    1      2.58      0.00
  -11   10    1      1.09      0.00
  -10   10    1      4.38      0.00
   -9   10    1      2.53      0.00
   -8   10    1      5.15      0.00
   -7   10    1      3.31      0.00
   -6   10    1      2.60      0.00
   -5   10    1      2.61      0.00
   -4   10    1     -1.67      0.00
   -3   10    1      0.93      0.00
   -2   10    1     -2.79      0.00
   -1   10    1      0.50      0.00
    0   10    1     -0.91      0.00
    1   10    1      1.23      0.00
    2   10    1      3.07      0.00
    3   10    1      2.80      0.00
    4   10    1      6.16      0.00
    5   10    1      2.92      0.00
    6   10    1      3.32      0.00
    7   10    1      1.63      0.00
    8   10    1     -1.53      0.00
    9   10    1      1.97      0.00
   10   10    1     -3.25      0.00
   11   10    1      1.10      0.00
   12   10    1     -2.05      0.00
   13   10    1      0.64      0.00
   14   10    1      0.39      0.00
  -14   11    1      0.60      0.00
  -13   11    1      2.78      0.00
  -12   11    1      0.79      0.00
  -11   11    1      3.80      0.00
  -10   11    1      1.49      0.00
   -9   11    1      4.24      0.00
   -8   11    1      1.72      0.00
   -7   11    1      3.22      0.00
   -6   11    1      0.39      0.00
   -5   11    1     -0.46      0.00
   -4   11    1     -0.18      0.00
   -3   11    1     -1.90      0.00
   -2   11    1     -0.06      0.00
   -1   11    1     -1.08      0.00
    0   11    1      0.80      0.00
    1   11    1      0.71      0.00
    2   11    1      3.10      0.00
    3   11    1      3.19      0.00
    4   11    1      3.61      0.00
    5   11    1      3.60      0.00
    6   11    1      0.16      0.00
    7   11    1      0.25      0.00
    8   11    1     -0.01      0.00
    9   11    1     -2.12      0.00
   10   11    1      1.08      0.00
   11   11    1     -2.61      0.00
   12   11    1      0.37      0.00
   13   11    1     -1.15      0.00
   14   11    1      0.45      0.00
  -14   12    1      2.65      0.00
  -13   12    1      0.57      0.00
  -12   12    1      3.58      0.00
  -11   12    1      0.00      0.00
  -10   12    1      3.61      0.00
   -9   12    1      1.19      0.00
   -8   12    1      3.04      0.00
   -7   12    1     -0.27      0.00
   -6   12    1      0.71      0.00
   -5   12    1     -1.15      0.00
   -4   12    1     -1.07      0.00
   -3   12    1     -0.52      0.00
   -2   12    1     -0.73      0.00
   -1   12    1     -0.25      0.00
    0   12    1     -0.10      0.00
    1   12    1      1.66      0.00
    2   12    1      0.94      0.00
    3   12    1      4.63      0.00
    4   12    1      1.36      0.00
    5   12    1      1.85      0.00
    6   12    1      0.44      0.00
    7   12    1     -1.62      0.00
    8   12    1     -0.92      0.00
    9   12    1      0.16      0.00
   10   12    1     -2.08      0.00
   11   12    1     -0.27      0.00
   12   12    1     -2.01      0.00
   13   12    1     -0.15      0.00
   14   12    1     -1.28      0.00
  -14   13    1      1.15      0.00
  -13   13    1      2.64      0.00
  -12   13    1     -0.74      0.00
  -11   13    1      3.04      0.00
  -10   13    1     -0.04      0.00
   -9   13    1      2.75      0.00
   -8   13    1      0.33      0.00
   -7   13    1      1.25      0.00
   -6   13    1     -1.52      0.00
   -5   13    1     -0.35      0.00
   -4   13    1     -0.80      0.00
   -3   13    1     -0.34      0.00
   -2   13    1     -0.67      0.00
   -1   13    1     -0.40      0.00
    0   13    1     -0.07      0.00
    1   13    1      0.27      0.00
    2   13    1      3.22      0.00
    3   13    1     -0.03      0.00
    4   13    1      4.18      0.00
    5   13    1     -1.10      0.00
    6   13    1     -0.66      0.00
    7   13    1     -0.86      0.00
    8   13    1     -1.19      0.00
    9   13    1     -1.32      0.00
   10   13    1     -0.35      0.00
   11   13    1     -2.10      0.00
   12   13    1     -1.33      0.00
   13   13    1     -1.73      0.00
  -13   14    1      0.25      0.00
  -12   14    1      1.54      0.00
  -11   14    1     -1.11      0.00
  -10   14    1      2.19      0.00
   -9   14    1      0.66      0.00
   -8   14    1      1.13      0.00
   -7   14    1     -0.97      0.00
   -6   14    1     -0.19      0.00
   -5   14    1     -1.15      0.00
   -4   14    1     -0.06      0.00
   -3   14    1     -0.56      0.00
   -2   14    1     -0.17      0.00
   -1   14    1     -0.78      0.00
    0   14    1     -0.18      0.00
    1   14    1      1.11      0.00
    2   14    1      0.12      0.00
    3   14    1      3.85      0.00
    4   14    1     -1.93      0.00
    5   14    1      1.84      0.00
    6   14    1     -2.18      0.00
    7   14    1     -1.45      0.00
    8   14    1     -0.98      0.00
    9   14    1     -0.28      0.00
   10   14    1     -1.85      0.00
   11   14    1     -1.21      0.00
   12   14    1     -1.71      0.00
   13   14    1     -1.00      0.00
  -13   15    1     -0.13      0.00
  -12   15    1     -0.73      0.00
  -11   15    1      0.89      0.00
  -10   15    1      0.32      0.00
   -9   15    1      0.64      0.00
   -8   15    1      0.12      0.00
   -7   15    1     -0.81      0.00
   -6   15    1     -1.27      0.00
   -5   15    1     -0.34      0.00
   -4   15    1     -0.20      0.00
   -3   15    1      0.36      0.00
   -2   15    1     -0.73      0.00
   -1   15    1     -0.15      0.00
    0   15    1     -0.06      0.00
    1   15    1      0.12      0.00
    2   15    1      1.77      0.00
    3   15    1     -1.18      0.00
    4   15    1      2.68      0.00
    5   15    1     -3.23      0.00
    6   15    1      0.11      0.00
    7   15    1     -1.77      0.00
    8   15    1     -0.26      0.00
    9   15    1     -1.23      0.00
   10   15    1      0.23      0.00
   11   15    1     -1.78      0.00
   12   15    1     -1.04      0.00
  -12   16    1     -0.39      0.00
  -11   16    1     -0.08      0.00
  -10   16    1      0.18      0.00
   -9   16    1      0.77      0.00
   -8   16    1     -1.58      0.00
   -7   16    1     -0.75      0.00
   -6   16    1     -1.21      0.00
   -5   16    1      0.24      0.00
   -4   16    1      0.32      0.00
   -3   16    1      0.20      0.00
   -2   16    1      0.36      0.00
   -1   16    1     -0.58      0.00
    0   16    1     -0.13      0.00
    1   16    1      0.06      0.00
    2   16    1     -0.35      0.00
    3   16    1      1.06      0.00
    4   16    1     -2.47      0.00
    5   16    1      1.46      0.00
    6   16    1     -3.01      0.00
    7   16    1      0.66      0.00
    8   16    1     -1.21      0.00
    9   16    1      1.63      0.00
   10   16    1     -1.52      0.00
   11   16    1      0.45      0.00
   12   16    1     -1.05      0.00
  -12   17    1     -0.12      0.00
  -11   17    1      0.01      0.00
  -10   17    1      0.41      0.00
   -9   17    1     -1.42      0.00
   -8   17    1     -0.08      0.00
   -7   17    1     -1.89      0.00
   -6   17    1      0.52      0.00
   -5   17    1     -0.16      0.00
   -4   17    1      1.75      0.00
   -3   17    1      0.21      0.00
   -2   17    1     -0.16      0.00
   -1   17    1     -0.44      0.00
    0   17    1     -0.79      0.00
    1   17    1     -0.42      0.00
    2   17    1     -0.98      0.00
    3   17    1     -0.62      0.00
    4   17    1      0.52      0.00
    5   17    1     -2.41      0.00
    6   17    1      1.73      0.00
    7   17    1     -2.10      0.00
    8   17    1      2.73      0.00
    9   17    1     -1.24      0.00
   10   17    1      2.42      0.00
   11   17    1     -1.48      0.00
  -11   18    1     -0.21      0.00
  -10   18    1     -0.45      0.00
   -9   18    1     -0.09      0.00
   -8   18    1     -1.55      0.00
   -7   18    1      0.53      0.00
   -6   18    1     -0.10      0.00
   -5   18    1      2.56      0.00
   -4   18    1     -0.30      0.00
   -3   18    1      1.22      0.00
   -2   18    1     -1.43      0.00
   -1   18    1     -0.73      0.00
    0   18    1     -1.46      0.00
    1   18    1     -1.39      0.00
    2   18    1      0.23      0.00
    3   18    1     -1.42      0.00
    4   18    1      0.32      0.00
    5   18    1      0.94      0.00
    6   18    1     -1.65      0.00
    7   18    1      3.04      0.00
    8   18    1     -1.60      0.00
    9   18    1      3.88      0.00
   10   18    1     -1.69      0.00
   11   18    1      1.63      0.00
  -10   19    1     -0.46      0.00
   -9   19    1     -0.56      0.00
   -8   19    1      0.39      0.00
   -7   19    1      0.52      0.00
   -6   19    1      2.14      0.00
   -5   19    1      0.12      0.00
   -4   19    1      2.15      0.00
   -3   19    1     -2.48      0.00
   -2   19    1     -0.23      0.00
   -1   19    1     -2.98      0.00
    0   19    1     -0.26      0.00
    1   19    1     -0.85      0.00
    2   19    1     -1.18      0.00
    3   19    1      2.25      0.00
    4   19    1     -0.83      0.00
    5   19    1      1.21      0.00
    6   19    1      1.48      0.00
    7   19    1     -1.16      0.00
    8   19    1      3.80      0.00
    9   19    1     -1.74      0.00
   10   19    1      2.85      0.00
   -9   20    1      0.28      0.00
   -8   20    1      0.77      0.00
   -7   20    1      1.58      0.00
   -6   20    1      1.14      0.00
   -5   20    1      1.84      0.00
   -4   20    1     -2.36      0.00
   -3   20    1     -0.04      0.00
   -2   20    1     -3.91      0.00
   -1   20    1      0.29      0.00
    0   20    1     -2.33      0.00
    1   20    1      1.37      0.00
    2   20    1      1.35      0.00
    3   20    1     -0.41      0.00
    4   20    1      3.53      0.00
    5   20    1     -0.55      0.00
    6   20    1      1.09      0.00
    7   20    1      1.62      0.00
    8   20    1     -0.97      0.00
    9   20    1      2.99      0.00
   -8   21    1      1.50      0.00
   -7   21    1      1.21      0.00
   -6   21    1      1.34      0.00
   -5   21    1     -1.31      0.00
   -4   21    1     -0.08      0.00
   -3   21    1     -3.92      0.00
   -2   21    1     -0.47      0.00
   -1   21    1     -2.41      0.00
    0   21    1      2.72      0.00
    1   21    1     -0.28      0.00
    2   21    1      2.37      0.00
    3   21    1      2.76      0.00
    4   21    1     -0.28      0.00
    5   21    1      2.89      0.00
    6   21    1     -0.69      0.00
    7   21    1      0.76      0.00
    8   21    1      1.34      0.00
   -7   22    1      1.41      0.00
   -6   22    1     -0.63      0.00
   -5   22    1      0.13      0.00
   -4   22    1     -3.44      0.00
   -3   22    1     -0.86      0.00
   -2   22    1     -2.05      0.00
   -1   22    1      1.37      0.00
    0   22    1      0.05      0.00
    1   22    1      3.86      0.00
    2   22    1      0.88      0.00
    3   22    1      1.85      0.00
    4   22    1      2.29      0.00
    5   22    1     -0.62      0.00
    6   22    1      1.74      0.00
    7   22    1     -0.51      0.00
   -5   23    1     -2.52      0.00
   -4   23    1     -0.25      0.00
   -3   23    1     -2.58      0.00
   -2   23    1      0.04      0.00
   -1   23    1      0.82      0.00
    0   23    1      2.43      0.00
    1   23    1      0.84      0.00
    2   23    1      2.73      0.00
    3   23    1      0.83      0.00
    4   23    1      0.91      0.00
    5   23    1      1.13      0.00
   -3   24    1      0.13      0.00
   -2   24    1     -0.26      0.00
   -1   24    1      0.70      0.00
    0   24    1      1.64      0.00
    1   24    1      1.53      0.00
    2   24    1      0.56      0.00
    3   24    1      1.27      0.00
  -16    0    2      0.94      0.00
  -14    0    2      2.86      0.00
  -12    0    2      5.94      0.00
  -10    0    2      8.76      0.00
   -8    0    2      3.54      0.00
   -6    0    2     -1.91      0.00
   -4    0    2     -9.92      0.00
   -2    0    2     11.78      0.00
    0    0    2     68.35      0.00
    2    0    2     59.76      0.00
    4    0    2     16.77      0.00
    6    0    2     -1.03      0.00
    8    0    2     -1.22      0.00
   10    0    2      1.64      0.00
   12    0    2      3.50      0.00
   14    0    2      4.36      0.00
   16    0    2      1.30      0.00
  -16    1    2      0.96      0.00
  -15    1    2      1.74      0.00
  -14    1    2      0.93      0.00
  -13    1    2      3.55      0.00
  -12    1    2      0.41      0.00
  -11    1    2      7.27      0.00
  -10    1    2     -0.90      0.00
   -9    1    2      6.38      0.00
   -8    1    2     -3.19      0.00
   -7    1    2      0.81      0.00
   -6    1    2     -2.95      0.00
   -5    1    2     -3.74      0.00
   -4    1    2      4.32      0.00
   -3    1    2     -3.65      0.00
   -2    1    2     23.10      0.00
    0    1    2     23.63      0.00
    1    1    2     67.40      0.00
    2    1    2      1.71      0.00
    3    1    2     32.35      0.00
    4    1    2     -8.22      0.00
    5    1    2      4.46      0.00
    6    1    2     -5.05      0.00
    7    1    2     -1.56      0.00
    8    1    2     -0.35      0.00
    9    1    2      1.01      0.00
   10    1    2      1.47      0.00
   11    1    2      2.51      0.00
   12    1    2      2.20      0.00
   13    1    2      4.18      0.00
   14    1    2      0.93      0.00
   15    1    2      2.74      0.00
   16    1    2     -0.38      0.00
  -16    2    2      1.17      0.00
  -15    2    2      1.86      0.00
  -14    2    2      1.57      0.00
  -13    2    2      1.11      0.00
  -12    2    2      3.62      0.00
  -11    2    2     -0.06      0.00
  -10    2    2      6.00      0.00
   -9    2    2     -3.85      0.00
   -8    2    2      2.75      0.00
   -7    2    2     -5.85      0.00
   -6    2    2      1.58      0.00
   -5    2    2     -1.41      0.00
   -4    2    2      0.50      0.00
   -3    2    2     21.86      0.00
   -2    2    2     16.71      0.00
   -1    2    2     45.34      0.00
    0    2    2     49.29      0.00
    1    2    2     21.03      0.00
    2    2    2     37.45      0.00
    3    2    2     -9.19      0.00
    4    2    2     10.29      0.00
    5    2    2    -12.15      0.00
    6    2    2      1.21      0.00
    7    2    2     -3.75      0.00
    8    2    2      1.33      0.00
    9    2    2      1.50      0.00
   10    2    2      2.66      0.00
   11    2    2      3.60      0.00
   12    2    2      3.15      0.00
   13    2    2      3.42      0.00
   14    2    2      3.12      0.00
   15    2    2      0.30      0.00
   16    2    2      0.90      0.00
  -16    3    2      1.86      0.00
  -15    3    2      0.95      0.00
  -14    3    2      1.86      0.00
  -13    3    2      0.61      0.00
  -12    3    2      0.92      0.00
  -11    3    2      2.81      0.00
  -10    3    2     -2.12      0.00
   -9    3    2      2.94      0.00
   -8    3    2     -6.44      0.00
   -7    3    2      2.61      0.00
   -6    3    2     -5.01      0.00
   -5    3    2      6.69      0.00
   -4    3    2      7.93      0.00
   -3    3    2     12.80      0.00
   -2    3    2     40.52      0.00
   -1    3    2     28.76      0.00
    0    3    2     40.64      0.00
    1    3    2     28.35      0.00
    2    3    2      2.60      0.00
    3    3    2      9.92      0.00
    4    3    2    -14.08      0.00
    5    3    2      3.69      0.00
    6    3    2     -8.68      0.00
    7    3    2      3.35      0.00
    8    3    2      0.01      0.00
    9    3    2      3.92      0.00
   10    3    2      3.30      0.00
   11    3    2      3.35      0.00
   12    3    2      5.20      0.00
   13    3    2      2.63      0.00
   14    3    2      2.64      0.00
   15    3    2      1.11      0.00
   16    3    2     -0.13      0.00
  -16    4    2      1.22      0.00
  -15    4    2      2.23      0.00
  -14    4    2     -0.04      0.00
  -13    4    2      1.65      0.00
  -12    4    2     -0.40      0.00
  -11    4    2      0.06      0.00
  -10    4    2      1.02      0.00
   -9    4    2     -4.51      0.00
   -8    4    2      1.92      0.00
   -7    4    2     -5.50      0.00
   -6    4    2      7.02      0.00
   -5    4    2      0.07      0.00
   -4    4    2     14.90      0.00
   -3    4    2     20.11      0.00
   -2    4    2     21.79      0.00
   -1    4    2     39.19      0.00
    0    4    2     18.13      0.00
    1    4    2     16.90      0.00
    2    4    2      3.96      0.00
    3    4    2     -7.77      0.00
    4    4    2      1.46      0.00
    5    4    2    -10.42      0.00
    6    4    2      5.50      0.00
    7    4    2     -2.53      0.00
    8    4    2      5.85      0.00
    9    4    2      2.37      0.00
   10    4    2      4.98      0.00
   11    4    2      4.62      0.00
   12    4    2      2.93      0.00
   13    4    2      4.71      0.00
   14    4    2      0.83      0.00
   15    4    2      1.16      0.00
  -16    5    2      2.13      0.00
  -15    5    2      1.02      0.00
  -14    5    2      2.05      0.00
  -13    5    2     -1.01      0.00
  -12    5    2      1.37      0.00
  -11    5    2     -1.50      0.00
  -10    5    2     -1.32      0.00
   -9    5    2      0.25      0.00
   -8    5    2     -4.09      0.00
   -7    5    2      5.10      0.00
   -6    5    2     -0.94      0.00
   -5    5    2     13.19      0.00
   -4    5    2      7.01      0.00
   -3    5    2     20.37      0.00
   -2    5    2     22.34      0.00
   -1    5    2     16.08      0.00
    0    5    2     19.52      0.00
    1    5    2      0.42      0.00
    2    5    2      0.56      0.00
    3    5    2     -4.01      0.00
    4    5    2     -6.60      0.00
    5    5    2      4.26      0.00
    6    5    2     -3.90      0.00
    7    5    2      7.98      0.00
    8    5    2      1.50      0.00
    9    5    2      6.78      0.00
   10    5    2      2.95      0.00
   11    5    2      4.51      0.00
   12    5    2      4.37      0.00
   13    5    2      1.05      0.00
   14    5    2      2.61      0.00
   15    5    2     -0.45      0.00
  -16    6    2      1.47      0.00
  -15    6    2      2.39      0.00
  -14    6    2      0.85      0.00
  -13    6    2      1.49      0.00
  -12    6    2     -1.97      0.00
  -11    6    2      0.88      0.00
  -10    6    2     -1.83      0.00
   -9    6    2     -1.05      0.00
   -8    6    2      2.69      0.00
   -7    6    2      0.06      0.00
   -6    6    2     10.24      0.00
   -5    6    2      4.32      0.00
   -4    6    2     16.65      0.00
   -3    6    2      9.59      0.00
   -2    6    2     16.42      0.00
   -1    6    2     11.67      0.00
    0    6    2      2.93      0.00
    1    6    2      3.17      0.00
    2    6    2     -6.54      0.00
    3    6    2     -1.44      0.00
    4    6    2     -0.49      0.00
    5    6    2     -1.59      0.00
    6    6    2      8.08      0.00
    7    6    2      1.07      0.00
    8    6    2      8.31      0.00
    9    6    2      2.01      0.00
   10    6    2      6.04      0.00
   11    6    2      2.19      0.00
   12    6    2      2.25      0.00
   13    6    2      2.51      0.00
   14    6    2     -0.55      0.00
   15    6    2      1.26      0.00
  -16    7    2      2.59      0.00
  -15    7    2      2.16      0.00
  -14    7    2      1.47      0.00
  -13    7    2      0.24      0.00
  -12    7    2      0.86      0.00
  -11    7    2     -2.25      0.00
  -10    7    2      1.46      0.00
   -9    7    2      0.15      0.00
   -8    7    2      2.18      0.00
   -7    7    2      7.18      0.00
   -6    7    2      4.90      0.00
   -5    7    2     12.81      0.00
   -4    7    2      6.16      0.00
   -3    7    2     13.63      0.00
   -2    7    2      4.74      0.00
   -1    7    2      6.29      0.00
    0    7    2      0.59      0.00
    1    7    2     -4.03      0.00
    2    7    2     -0.17      0.00
    3    7    2     -3.88      0.00
    4    7    2      2.30      0.00
    5    7    2      4.68      0.00
    6    7    2      2.73      0.00
    7    7    2      8.69      0.00
    8    7    2      2.10      0.00
    9    7    2      6.64      0.00
   10    7    2      0.43      0.00
   11    7    2      3.57      0.00
   12    7    2      0.69      0.00
   13    7    2      0.09      0.00
   14    7    2      1.38      0.00
   15    7    2     -0.31      0.00
  -15    8    2      2.19      0.00
  -14    8    2      2.11      0.00
  -13    8    2      0.17      0.00
  -12    8    2     -0.27      0.00
  -11    8    2      1.51      0.00
  -10    8    2     -0.71      0.00
   -9    8    2      3.93      0.00
   -8    8    2      3.76      0.00
   -7    8    2      5.99      0.00
   -6    8    2      9.55      0.00
   -5    8    2      6.24      0.00
   -4    8    2     10.01      0.00
   -3    8    2      3.04      0.00
   -2    8    2      6.19      0.00
   -1    8    2     -1.56      0.00
    0    8    2     -0.43      0.00
    1    8    2     -2.05      0.00
    2    8    2     -3.05      0.00
    3    8    2      3.00      0.00
    4    8    2      1.19      0.00
    5    8    2      5.79      0.00
    6    8    2      6.61      0.00
    7    8    2      3.67      0.00
    8    8    2      6.11      0.00
    9    8    2      0.21      0.00
   10    8    2      3.93      0.00
   11    8    2     -1.16      0.00
   12    8    2      0.99      0.00
   13    8    2      0.35      0.00
   14    8    2      0.16      0.00
   15    8    2      1.56      0.00
  -15    9    2      1.62      0.00
  -14    9    2      0.91      0.00
  -13    9    2      1.60      0.00
  -12    9    2      0.56      0.00
  -11    9    2      0.45      0.00
  -10    9    2      3.60      0.00
   -9    9    2      1.87      0.00
   -8    9    2      6.43      0.00
   -7    9    2      5.81      0.00
   -6    9    2      6.55      0.00
   -5    9    2      7.12      0.00
   -4    9    2      3.41      0.00
   -3    9    2      4.13      0.00
   -2    9    2     -1.12      0.00
   -1    9    2      0.84      0.00
    0    9    2     -3.15      0.00
    1    9    2     -0.73      0.00
    2    9    2      0.51      0.00
    3    9    2      1.13      0.00
    4    9    2      6.13      0.00
    5    9    2      4.25      0.00
    6    9    2      6.12      0.00
    7    9    2      4.24      0.00
    8    9    2      1.48      0.00
    9    9    2      2.98      0.00
   10    9    2     -1.57      0.00
   11    9    2      1.36      0.00
   12    9    2     -1.01      0.00
   13    9    2      0.63      0.00
   14    9    2      1.38      0.00
  -15   10    2      1.88      0.00
  -14   10    2      1.41      0.00
  -13   10    2      1.04      0.00
  -12   10    2      1.51      0.00
  -11   10    2      2.51      0.00
  -10   10    2      1.74      0.00
   -9   10    2      5.20      0.00
   -8   10    2      3.23      0.00
   -7   10    2      6.20      0.00
   -6   10    2      4.25      0.00
   -5   10    2      3.57      0.00
   -4   10    2      2.26      0.00
   -3   10    2      0.18      0.00
   -2   10    2      0.17      0.00
   -1   10    2     -2.28      0.00
    0   10    2      0.12      0.00
    1   10    2     -1.36      0.00
    2   10    2      2.44      0.00
    3   10    2      3.06      0.00
    4   10    2      4.72      0.00
    5   10    2      6.21      0.00
    6   10    2      2.88      0.00
    7   10    2      3.27      0.00
    8   10    2      0.98      0.00
    9   10    2     -0.60      0.00
   10   10    2      0.91      0.00
   11   10    2     -1.51      0.00
   12   10    2      0.45      0.00
   13   10    2      0.53      0.00
   14   10    2      1.32      0.00
  -14   11    2      2.07      0.00
  -13   11    2      1.37      0.00
  -12   11    2      2.58      0.00
  -11   11    2      1.39      0.00
  -10   11    2      3.69      0.00
   -9   11    2      2.29      0.00
   -8   11    2      4.77      0.00
   -7   11    2      2.34      0.00
   -6   11    2      3.24      0.00
   -5   11    2      0.98      0.00
   -4   11    2      0.73      0.00
   -3   11    2     -0.78      0.00
   -2   11    2     -0.70      0.00
   -1   11    2     -0.48      0.00
    0   11    2     -1.29      0.00
    1   11    2      2.06      0.00
    2   11    2      0.47      0.00
    3   11    2      6.01      0.00
    4   11    2      3.23      0.00
    5   11    2      4.45      0.00
    6   11    2      3.24      0.00
    7   11    2     -0.37      0.00
    8   11    2      0.65      0.00
    9   11    2     -0.30      0.00
   10   11    2     -1.06      0.00
   11   11    2     -0.14      0.00
   12   11    2     -0.19      0.00
   13   11    2      0.79      0.00
   14   11    2      0.95      0.00
  -14   12    2      1.27      0.00
  -13   12    2      2.88      0.00
  -12   12    2      0.59      0.00
  -11   12    2      3.14      0.00
  -10   12    2      1.12      0.00
   -9   12    2      3.30      0.00
   -8   12    2      1.91      0.00
   -7   12    2      2.58      0.00
   -6   12    2      0.51      0.00
   -5   12    2      0.44      0.00
   -4   12    2     -0.99      0.00
   -3   12    2      0.08      0.00
   -2   12    2     -1.37      0.00
   -1   12    2     -0.49      0.00
    0   12    2      0.45      0.00
    1   12    2     -0.13      0.00
    2   12    2      4.82      0.00
    3   12    2      0.88      0.00
    4   12    2      6.85      0.00
    5   12    2      0.94      0.00
    6   12    2      1.11      0.00
    7   12    2      0.51      0.00
    8   12    2     -1.49      0.00
    9   12    2     -0.41      0.00
   10   12    2     -0.54      0.00
   11   12    2     -0.61      0.00
   12   12    2     -0.41      0.00
   13   12    2      0.38      0.00
   14   12    2      0.55      0.00
  -14   13    2      1.88      0.00
  -13   13    2      0.83      0.00
  -12   13    2      2.51      0.00
  -11   13    2     -0.44      0.00
  -10   13    2      2.44      0.00
   -9   13    2      1.53      0.00
   -8   13    2      1.99      0.00
   -7   13    2      0.94      0.00
   -6   13    2      0.07      0.00
   -5   13    2     -0.56      0.00
   -4   13    2     -0.48      0.00
   -3   13    2     -1.53      0.00
   -2   13    2     -0.03      0.00
   -1   13    2     -0.99      0.00
    0   13    2     -0.23      0.00
    1   13    2      2.21      0.00
    2   13    2      0.66      0.00
    3   13    2      6.38      0.00
    4   13    2     -0.54      0.00
    5   13    2      4.15      0.00
    6   13    2     -1.30      0.00
    7   13    2     -1.06      0.00
    8   13    2     -0.58      0.00
    9   13    2     -0.77      0.00
   10   13    2     -0.96      0.00
   11   13    2     -0.79      0.00
   12   13    2     -0.26      0.00
   13   13    2     -0.39      0.00
  -13   14    2      1.03      0.00
  -12   14    2     -0.75      0.00
  -11   14    2      1.40      0.00
  -10   14    2      0.33      0.00
   -9   14    2      1.50      0.00
   -8   14    2      1.66      0.00
   -7   14    2     -0.09      0.00
   -6   14    2     -0.08      0.00
   -5   14    2     -1.51      0.00
   -4   14    2     -0.87      0.00
   -3   14    2     -0.58      0.00
   -2   14    2     -1.56      0.00
   -1   14    2     -0.36      0.00
    0   14    2      0.32      0.00
    1   14    2      0.55      0.00
    2   14    2      3.82      0.00
    3   14    2      0.16      0.00
    4   14    2      5.12      0.00
    5   14    2     -2.52      0.00
    6   14    2      1.12      0.00
    7   14    2     -2.06      0.00
    8   14    2     -0.58      0.00
    9   14    2     -1.41      0.00
   10   14    2     -0.02      0.00
   11   14    2     -1.17      0.00
   12   14    2     -0.81      0.00
   13   14    2     -0.43      0.00
  -13   15    2      0.10      0.00
  -12   15    2     -0.06      0.00
  -11   15    2     -0.81      0.00
  -10   15    2      0.91      0.00
   -9   15    2      1.58      0.00
   -8   15    2     -0.30      0.00
   -7   15    2      0.40      0.00
   -6   15    2     -2.21      0.00
   -5   15    2     -0.33      0.00
   -4   15    2     -1.88      0.00
   -3   15    2     -0.81      0.00
   -2   15    2     -0.58      0.00
   -1   15    2     -0.54      0.00
    0   15    2      0.01      0.00
    1   15    2      1.79      0.00
    2   15    2      0.89      0.00
    3   15    2      3.46      0.00
    4   15    2     -1.59      0.00
    5   15    2      2.63      0.00
    6   15    2     -3.49      0.00
    7   15    2      0.53      0.00
    8   15    2     -2.43      0.00
    9   15    2      1.12      0.00
   10   15    2     -2.05      0.00
   11   15    2      0.29      0.00
   12   15    2     -1.03      0.00
  -12   16    2     -0.99      0.00
  -11   16    2      0.24      0.00
  -10   16    2      0.35      0.00
   -9   16    2     -0.23      0.00
   -8   16    2      0.53      0.00
   -7   16    2     -2.53      0.00
   -6   16    2     -0.41      0.00
   -5   16    2     -2.90      0.00
   -4   16    2      0.57      0.00
   -3   16    2     -1.34      0.00
   -2   16    2      0.00      0.00
   -1   16    2     -0.41      0.00
    0   16    2      0.82      0.00
    1   16    2      0.40      0.00
    2   16    2      1.39      0.00
    3   16    2     -0.03      0.00
    4   16    2      1.76      0.00
    5   16    2     -2.94      0.00
    6   16    2      1.55      0.00
    7   16    2     -3.64      0.00
    8   16    2      2.18      0.00
    9   16    2     -2.83      0.00
   10   16    2      2.31      0.00
   11   16    2     -1.99      0.00
   12   16    2      0.24      0.00
  -12   17    2     -0.21      0.00
  -11   17    2     -0.83      0.00
  -10   17    2      0.28      0.00
   -9   17    2     -0.33      0.00
   -8   17    2     -2.11      0.00
   -7   17    2     -0.96      0.00
   -6   17    2     -2.94      0.00
   -5   17    2      1.14      0.00
   -4   17    2     -2.07      0.00
   -3   17    2      1.81      0.00
   -2   17    2     -1.04      0.00
   -1   17    2      0.91      0.00
    0   17    2     -0.81      0.00
    1   17    2      0.47      0.00
    2   17    2      0.10      0.00
    3   17    2     -0.25      0.00
    4   17    2     -0.78      0.00
    5   17    2      0.84      0.00
    6   17    2     -3.17      0.00
    7   17    2      2.46      0.00
    8   17    2     -3.47      0.00
    9   17    2      3.96      0.00
   10   17    2     -2.82      0.00
   11   17    2      1.88      0.00
  -11   18    2      0.49      0.00
  -10   18    2     -1.38      0.00
   -9   18    2     -0.98      0.00
   -8   18    2     -1.79      0.00
   -7   18    2     -2.02      0.00
   -6   18    2      0.38      0.00
   -5   18    2     -1.64      0.00
   -4   18    2      3.23      0.00
   -3   18    2     -1.68      0.00
   -2   18    2      1.92      0.00
   -1   18    2     -2.13      0.00
    0   18    2      0.75      0.00
    1   18    2     -1.52      0.00
    2   18    2     -0.89      0.00
    3   18    2      0.43      0.00
    4   18    2     -0.90      0.00
    5   18    2     -0.58      0.00
    6   18    2      1.11      0.00
    7   18    2     -2.75      0.00
    8   18    2      3.92      0.00
    9   18    2     -3.08      0.00
   10   18    2      3.63      0.00
  -10   19    2     -0.21      0.00
   -9   19    2     -2.15      0.00
   -8   19    2     -0.96      0.00
   -7   19    2     -0.69      0.00
   -6   19    2     -0.18      0.00
   -5   19    2      2.97      0.00
   -4   19    2     -1.36      0.00
   -3   19    2      2.87      0.00
   -2   19    2     -2.88      0.00
   -1   19    2      1.10      0.00
    0   19    2     -3.41      0.00
    1   19    2      0.45      0.00
    2   19    2     -0.78      0.00
    3   19    2     -1.01      0.00
    4   19    2      1.56      0.00
    5   19    2     -0.65      0.00
    6   19    2     -0.22      0.00
    7   19    2      1.74      0.00
    8   19    2     -2.04      0.00
    9   19    2      3.88      0.00
   10   19    2     -2.50      0.00
   -9   20    2     -0.58      0.00
   -8   20    2     -0.81      0.00
   -7   20    2      0.74      0.00
   -6   20    2      1.87      0.00
   -5   20    2     -0.08      0.00
   -4   20    2      3.03      0.00
   -3   20    2     -2.78      0.00
   -2   20    2      0.78      0.00
   -1   20    2     -3.75      0.00
    0   20    2      1.37      0.00
    1   20    2     -2.60      0.00
    2   20    2      1.25      0.00
    3   20    2      1.05      0.00
    4   20    2     -0.34      0.00
    5   20    2      1.87      0.00
    6   20    2     -0.51      0.00
    7   20    2      0.08      0.00
    8   20    2      1.91      0.00
    9   20    2     -1.42      0.00
   -8   21    2      0.37      0.00
   -7   21    2      1.47      0.00
   -6   21    2      0.84      0.00
   -5   21    2      2.59      0.00
   -4   21    2     -2.22      0.00
   -3   21    2      0.76      0.00
   -2   21    2     -3.16      0.00
   -1   21    2      0.34      0.00
    0   21    2     -2.26      0.00
    1   21    2      2.94      0.00
    2   21    2     -0.42      0.00
    3   21    2      2.06      0.00
    4   21    2      1.63      0.00
    5   21    2     -0.28      0.00
    6   21    2      1.31      0.00
    7   21    2     -0.33      0.00
    8   21    2      0.37      0.00
   -7   22    2      0.61      0.00
   -6   22    2      2.14      0.00
   -5   22    2     -1.41      0.00
   -4   22    2      1.36      0.00
   -3   22    2     -3.24      0.00
   -2   22    2     -0.45      0.00
   -1   22    2     -0.87      0.00
    0   22    2      1.91      0.00
    1   22    2      0.11      0.00
    2   22    2      3.56      0.00
    3   22    2      0.58      0.00
    4   22    2      1.70      0.00
    5   22    2      0.74      0.00
    6   22    2     -0.40      0.00
   -5   23    2      1.44      0.00
   -4   23    2     -3.13      0.00
   -3   23    2      0.36      0.00
   -2   23    2     -1.34      0.00
   -1   23    2      0.39      0.00
    0   23    2      1.71      0.00
    1   23    2      2.57      0.00
    2   23    2      1.01      0.00
    3   23    2      2.48      0.00
    4   23    2      0.09      0.00
    5   23    2      0.92      0.00
   -3   24    2     -2.52      0.00
   -2   24    2      0.47      0.00
   -1   24    2      1.21      0.00
    0   24    2      1.08      0.00
    1   24    2      2.16      0.00
    2   24    2      1.43      0.00
  -15    0    3      2.26      0.00
  -13    0    3      2.81      0.00
  -11    0    3      5.22      0.00
   -9    0    3      7.06      0.00
   -7    0    3      3.13      0.00
   -5    0    3     -2.75      0.00
   -3    0    3    -14.00      0.00
   -1    0    3      6.22      0.00
    1    0    3     33.29      0.00
    3    0    3     24.14      0.00
    5    0    3      8.57      0.00
    7    0    3     -0.66      0.00
    9    0    3     -0.62      0.00
   11    0    3      0.27      0.00
   13    0    3      1.65      0.00
   15    0    3      1.02      0.00
  -16    1    3      1.24      0.00
  -15    1    3      1.29      0.00
  -14    1    3      2.37      0.00
  -13    1    3      0.85      0.00
  -12    1    3      3.02      0.00
  -11    1    3      1.07      0.00
  -10    1    3      6.29      0.00
   -9    1    3     -0.75      0.00
   -8    1    3      4.64      0.00
   -7    1    3     -3.41      0.00
   -6    1    3      1.33      0.00
   -5    1    3     -3.21      0.00
   -4    1    3     -6.97      0.00
   -3    1    3      4.83      0.00
   -2    1    3     -5.87      0.00
   -1    1    3     18.03      0.00
    0    1    3     23.35      0.00
    1    1    3     14.00      0.00
    2    1    3     28.40      0.00
    3    1    3      0.85      0.00
    4    1    3     13.86      0.00
    5    1    3     -4.96      0.00
    6    1    3      2.64      0.00
    7    1    3     -2.81      0.00
    8    1    3     -0.83      0.00
    9    1    3     -0.07      0.00
   10    1    3      0.29      0.00
   11    1    3      1.31      0.00
   12    1    3      1.00      0.00
   13    1    3      1.98      0.00
   14    1    3      1.55      0.00
   15    1    3      0.58      0.00
  -16    2    3      1.83      0.00
  -15    2    3      1.62      0.00
  -14    2    3      1.55      0.00
  -13    2    3      1.23      0.00
  -12    2    3      1.47      0.00
  -11    2    3      3.30      0.00
  -10    2    3      0.83      0.00
   -9    2    3      4.31      0.00
   -8    2    3     -4.12      0.00
   -7    2    3      2.00      0.00
   -6    2    3     -6.14      0.00
   -5    2    3      1.14      0.00
   -4    2    3     -0.83      0.00
   -3    2    3     -2.07      0.00
   -2    2    3     20.47      0.00
   -1    2    3     12.56      0.00
    0    2    3     30.24      0.00
    1    2    3     24.40      0.00
    2    2    3     11.41      0.00
    3    2    3     13.84      0.00
    4    2    3     -5.27      0.00
    5    2    3      5.33      0.00
    6    2    3     -7.36      0.00
    7    2    3      0.64      0.00
    8    2    3     -1.80      0.00
    9    2    3      0.96      0.00
   10    2    3      1.06      0.00
   11    2    3      1.26      0.00
   12    2    3      3.41      0.00
   13    2    3      1.41      0.00
   14    2    3      2.69      0.00
   15    2    3      0.23      0.00
  -16    3    3      1.10      0.00
  -15    3    3      1.97      0.00
  -14    3    3      0.36      0.00
  -13    3    3      1.07      0.00
  -12    3    3      0.40      0.00
  -11    3    3      1.81      0.00
  -10    3    3      2.23      0.00
   -9    3    3     -2.07      0.00
   -8    3    3      1.02      0.00
   -7    3    3     -6.58      0.00
   -6    3    3      2.57      0.00
   -5    3    3     -4.77      0.00
   -4    3    3      5.55      0.00
   -3    3    3      9.94      0.00
   -2    3    3     11.93      0.00
   -1    3    3     31.93      0.00
    0    3    3     19.79      0.00
    1    3    3     23.39      0.00
    2    3    3     10.72      0.00
    3    3    3      1.48      0.00
    4    3    3      3.30      0.00
    5    3    3     -8.63      0.00
    6    3    3      2.27      0.00
    7    3    3     -4.79      0.00
    8    3    3      2.02      0.00
    9    3    3      0.04      0.00
   10    3    3      2.70      0.00
   11    3    3      2.83      0.00
   12    3    3      2.09      0.00
   13    3    3      4.62      0.00
   14    3    3      0.42      0.00
   15    3    3      1.83      0.00
  -16    4    3      1.92      0.00
  -15    4    3      0.42      0.00
  -14    4    3      0.75      0.00
  -13    4    3     -0.85      0.00
  -12    4    3      1.17      0.00
  -11    4    3     -0.17      0.00
  -10    4    3      0.38      0.00
   -9    4    3     -0.39      0.00
   -8    4    3     -4.88      0.00
   -7    4    3      0.70      0.00
   -6    4    3     -4.87      0.00
   -5    4    3      6.87      0.00
   -4    4    3      2.06      0.00
   -3    4    3     14.65      0.00
   -2    4    3     20.39      0.00
   -1    4    3     19.94      0.00
    0    4    3     25.56      0.00
    1    4    3     10.50      0.00
    2    4    3      8.79      0.00
    3    4    3     -0.71      0.00
    4    4    3     -4.37      0.00
    5    4    3      0.81      0.00
    6    4    3     -6.41      0.00
    7    4    3      3.14      0.00
    8    4    3     -1.00      0.00
    9    4    3      4.07      0.00
   10    4    3      1.45      0.00
   11    4    3      4.00      0.00
   12    4    3      4.35      0.00
   13    4    3      1.61      0.00
   14    4    3      3.63      0.00
   15    4    3     -1.04      0.00
  -16    5    3      0.55      0.00
  -15    5    3      1.12      0.00
  -14    5    3     -0.21      0.00
  -13    5    3     -0.04      0.00
  -12    5    3     -1.18      0.00
  -11    5    3      1.07      0.00
  -10    5    3     -1.72      0.00
   -9    5    3     -1.81      0.00
   -8    5    3     -1.24      0.00
   -7    5    3     -3.62      0.00
   -6    5    3      4.56      0.00
   -5    5    3      0.80      0.00
   -4    5    3     13.19      0.00
   -3    5    3     10.19      0.00
   -2    5    3     20.24      0.00
   -1    5    3     18.44      0.00
    0    5    3     13.75      0.00
    1    5    3     10.13      0.00
    2    5    3     -0.78      0.00
    3    5    3      0.43      0.00
    4    5    3     -3.05      0.00
    5    5    3     -4.23      0.00
    6    5    3      2.75      0.00
    7    5    3     -1.61      0.00
    8    5    3      4.99      0.00
    9    5    3      1.10      0.00
   10    5    3      5.62      0.00
   11    5    3      2.63      0.00
   12    5    3      3.81      0.00
   13    5    3      3.73      0.00
   14    5    3     -0.20      0.00
   15    5    3      1.71      0.00
  -16    6    3      1.78      0.00
  -15    6    3      0.74      0.00
  -14    6    3     -0.23      0.00
  -13    6    3     -0.06      0.00
  -12    6    3     -0.17      0.00
  -11    6    3     -1.88      0.00
  -10    6    3      0.37      0.00
   -9    6    3     -2.58      0.00
   -8    6    3     -1.14      0.00
   -7    6    3      2.07      0.00
   -6    6    3      1.68      0.00
   -5    6    3      9.90      0.00
   -4    6    3      7.06      0.00
   -3    6    3     16.81      0.00
   -2    6    3     11.27      0.00
   -1    6    3     15.39      0.00
    0    6    3      6.94      0.00
    1    6    3      2.90      0.00
    2    6    3      0.76      0.00
    3    6    3     -4.58      0.00
    4    6    3     -0.67      0.00
    5    6    3     -0.01      0.00
    6    6    3     -0.43      0.00
    7    6    3      5.21      0.00
    8    6    3      1.78      0.00
    9    6    3      6.12      0.00
   10    6    3      1.80      0.00
   11    6    3      5.46      0.00
   12    6    3      2.36      0.00
   13    6    3      1.66      0.00
   14    6    3      1.60      0.00
   15    6    3     -1.09      0.00
  -16    7    3      0.88      0.00
  -15    7    3      1.09      0.00
  -14    7    3      1.42      0.00
  -13    7    3     -1.32      0.00
  -12    7    3     -0.21      0.00
  -11    7    3     -0.07      0.00
  -10    7    3     -2.40      0.00
   -9    7    3      1.26      0.00
   -8    7    3     -0.07      0.00
   -7    7    3      3.20      0.00
   -6    7    3      7.19      0.00
   -5    7    3      7.10      0.00
   -4    7    3     12.50      0.00
   -3    7    3      8.60      0.00
   -2    7    3     13.14      0.00
   -1    7    3      4.22      0.00
    0    7    3      5.52      0.00
    1    7    3     -1.63      0.00
    2    7    3     -2.50      0.00
    3    7    3     -0.38      0.00
    4    7    3     -2.27      0.00
    5    7    3      2.09      0.00
    6    7    3      3.84      0.00
    7    7    3      3.32      0.00
    8    7    3      5.92      0.00
    9    7    3      2.52      0.00
   10    7    3      5.55      0.00
   11    7    3      1.36      0.00
   12    7    3      2.97      0.00
   13    7    3      0.78      0.00
   14    7    3      0.07      0.00
   15    7    3      0.50      0.00
  -15    8    3      1.45      0.00
  -14    8    3     -0.32      0.00
  -13    8    3      1.52      0.00
  -12    8    3     -1.58      0.00
  -11    8    3     -0.47      0.00
  -10    8    3      1.31      0.00
   -9    8    3     -0.61      0.00
   -8    8    3      4.59      0.00
   -7    8    3      4.50      0.00
   -6    8    3      7.52      0.00
   -5    8    3      9.46      0.00
   -4    8    3      8.36      0.00
   -3    8    3      9.54      0.00
   -2    8    3      3.88      0.00
   -1    8    3      5.21      0.00
    0    8    3     -2.81      0.00
    1    8    3     -0.28      0.00
    2    8    3     -2.95      0.00
    3    8    3     -1.48      0.00
    4    8    3      2.40      0.00
    5    8    3      2.21      0.00
    6    8    3      5.38      0.00
    7    8    3      5.00      0.00
    8    8    3      4.16      0.00
    9    8    3      4.58      0.00
   10    8    3      1.61      0.00
   11    8    3      2.89      0.00
   12    8    3      0.30      0.00
   13    8    3      0.85      0.00
   14    8    3      0.25      0.00
  -15    9    3      1.43      0.00
  -14    9    3      1.37      0.00
  -13    9    3     -1.09      0.00
  -12    9    3      1.22      0.00
  -11    9    3     -0.07      0.00
  -10    9    3      0.73      0.00
   -9    9    3      4.03      0.00
   -8    9    3      2.86      0.00
   -7    9    3      7.34      0.00
   -6    9    3      6.81      0.00
   -5    9    3      8.04      0.00
   -4    9    3      6.70      0.00
   -3    9    3      4.85      0.00
   -2    9    3      3.44      0.00
   -1    9    3     -1.80      0.00
    0    9    3      0.15      0.00
    1    9    3     -4.53      0.00
    2    9    3      0.25      0.00
    3    9    3     -0.32      0.00
    4    9    3      2.94      0.00
    5    9    3      5.46      0.00
    6    9    3      4.29      0.00
    7    9    3      5.86      0.00
    8    9    3      3.15      0.00
    9    9    3      2.71      0.00
   10    9    3      1.94      0.00
   11    9    3      0.53      0.00
   12    9    3      0.44      0.00
   13    9    3      0.43      0.00
   14    9    3      1.14      0.00
  -15   10    3      0.52      0.00
  -14   10    3      0.92      0.00
  -13   10    3      1.02      0.00
  -12   10    3      0.15      0.00
  -11   10    3      1.69      0.00
  -10   10    3      2.39      0.00
   -9   10    3      2.92      0.00
   -8   10    3      5.65      0.00
   -7   10    3      4.85      0.00
   -6   10    3      6.64      0.00
   -5   10    3      4.88      0.00
   -4   10    3      5.17      0.00
   -3   10    3      1.69      0.00
   -2   10    3      0.54      0.00
   -1   10    3     -0.50      0.00
    0   10    3     -3.69      0.00
    1   10    3      0.38      0.00
    2   10    3     -2.51      0.00
    3   10    3      4.50      0.00
    4   10    3      2.57      0.00
    5   10    3      5.72      0.00
    6   10    3      5.65      0.00
    7   10    3      2.37      0.00
    8   10    3      3.77      0.00
    9   10    3      0.68      0.00
   10   10    3      1.07      0.00
   11   10    3     -0.38      0.00
   12   10    3      0.76      0.00
   13   10    3      0.55      0.00
   14   10    3      1.33      0.00
  -15   11    3      1.41      0.00
  -14   11    3      0.34      0.00
  -13   11    3      1.81      0.00
  -12   11    3      1.03      0.00
  -11   11    3      2.12      0.00
  -10   11    3      2.68      0.00
   -9   11    3      3.46      0.00
   -8   11    3      4.14      0.00
   -7   11    3      4.39      0.00
   -6   11    3      4.00      0.00
   -5   11    3      3.69      0.00
   -4   11    3      1.19      0.00
   -3   11    3      2.26      0.00
   -2   11    3     -1.38      0.00
   -1   11    3     -1.32      0.00
    0   11    3     -0.62      0.00
    1   11    3     -2.31      0.00
    2   11    3      3.81      0.00
    3   11    3      0.10      0.00
    4   11    3      7.78      0.00
    5   11    3      2.93      0.00
    6   11    3      3.92      0.00
    7   11    3      3.30      0.00
    8   11    3     -0.19      0.00
    9   11    3      1.46      0.00
   10   11    3     -0.87      0.00
   11   11    3      0.66      0.00
   12   11    3     -0.59      0.00
   13   11    3      1.77      0.00
   14   11    3      1.39      0.00
  -14   12    3      2.11      0.00
  -13   12    3      0.47      0.00
  -12   12    3      2.92      0.00
  -11   12    3      1.04      0.00
  -10   12    3      2.53      0.00
   -9   12    3      3.40      0.00
   -8   12    3      2.47      0.00
   -7   12    3      3.81      0.00
   -6   12    3      1.59      0.00
   -5   12    3      2.04      0.00
   -4   12    3      1.49      0.00
   -3   12    3     -1.14      0.00
   -2   12    3      0.78      0.00
   -1   12    3     -1.64      0.00
    0   12    3     -1.02      0.00
    1   12    3      1.53      0.00
    2   12    3      0.02      0.00
    3   12    3      7.02      0.00
    4   12    3      0.79      0.00
    5   12    3      6.62      0.00
    6   12    3      0.95      0.00
    7   12    3      0.71      0.00
    8   12    3      0.90      0.00
    9   12    3     -0.97      0.00
   10   12    3      0.10      0.00
   11   12    3     -1.03      0.00
   12   12    3      1.31      0.00
   13   12    3      0.40      0.00
  -14   13    3      1.01      0.00
  -13   13    3      2.55      0.00
  -12   13    3     -0.17      0.00
  -11   13    3      2.43      0.00
  -10   13    3      1.42      0.00
   -9   13    3      1.63      0.00
   -8   13    3      3.66      0.00
   -7   13    3      0.54      0.00
   -6   13    3      2.88      0.00
   -5   13    3     -0.55      0.00
   -4   13    3      0.59      0.00
   -3   13    3      0.49      0.00
   -2   13    3     -1.75      0.00
   -1   13    3     -0.02      0.00
    0   13    3     -0.29      0.00
    1   13    3      0.44      0.00
    2   13    3      4.08      0.00
    3   13    3      1.15      0.00
    4   13    3      7.06      0.00
    5   13    3     -0.74      0.00
    6   13    3      3.15      0.00
    7   13    3     -0.98      0.00
    8   13    3     -0.28      0.00
    9   13    3     -0.85      0.00
   10   13    3     -0.50      0.00
   11   13    3     -0.03      0.00
   12   13    3     -0.22      0.00
   13   13    3      1.32      0.00
  -13   14    3      0.23      0.00
  -12   14    3      1.58      0.00
  -11   14    3     -0.70      0.00
  -10   14    3      1.41      0.00
   -9   14    3      2.60      0.00
   -8   14    3      0.48      0.00
   -7   14    3      3.16      0.00
   -6   14    3     -1.49      0.00
   -5   14    3      1.99      0.00
   -4   14    3     -1.73      0.00
   -3   14    3     -0.32      0.00
   -2   14    3     -0.44      0.00
   -1   14    3     -1.00      0.00
    0   14    3      0.11      0.00
    1   14    3      1.81      0.00
    2   14    3      1.87      0.00
    3   14    3      4.98      0.00
    4   14    3      0.07      0.00
    5   14    3      4.58      0.00
    6   14    3     -2.52      0.00
    7   14    3      1.40      0.00
    8   14    3     -2.39      0.00
    9   14    3      0.64      0.00
   10   14    3     -1.67      0.00
   11   14    3      0.32      0.00
   12   14    3      0.31      0.00
  -13   15    3      0.30      0.00
  -12   15    3     -1.38      0.00
  -11   15    3      0.85      0.00
  -10   15    3      0.41      0.00
   -9   15    3      0.86      0.00
   -8   15    3      2.79      0.00
   -7   15    3     -1.25      0.00
   -6   15    3      1.98      0.00
   -5   15    3     -3.32      0.00
   -4   15    3      1.30      0.00
   -3   15    3     -2.39      0.00
   -2   15    3     -0.24      0.00
   -1   15    3     -0.75      0.00
    0   15    3      0.93      0.00
    1   15    3      1.28      0.00
    2   15    3      2.94      0.00
    3   15    3      1.61      0.00
    4   15    3      3.76      0.00
    5   15    3     -1.90      0.00
    6   15    3      2.71      0.00
    7   15    3     -3.73      0.00
    8   15    3      2.01      0.00
    9   15    3     -3.34      0.00
   10   15    3      1.86      0.00
   11   15    3     -1.30      0.00
   12   15    3      0.61      0.00
  -12   16    3     -0.06      0.00
  -11   16    3     -1.49      0.00
  -10   16    3      1.24      0.00
   -9   16    3      1.14      0.00
   -8   16    3     -0.45      0.00
   -7   16    3      1.10      0.00
   -6   16    3     -3.36      0.00
   -5   16    3      1.46      0.00
   -4   16    3     -4.16      0.00
   -3   16    3      1.51      0.00
   -2   16    3     -2.15      0.00
   -1   16    3      1.30      0.00
    0   16    3     -0.06      0.00
    1   16    3      2.13      0.00
    2   16    3      1.68      0.00
    3   16    3      2.04      0.00
    4   16    3      0.02      0.00
    5   16    3      2.29      0.00
    6   16    3     -3.30      0.00
    7   16    3      2.62      0.00
    8   16    3     -4.51      0.00
    9   16    3      3.39      0.00
   10   16    3     -3.07      0.00
   11   16    3      1.93      0.00
  -12   17    3     -1.83      0.00
  -11   17    3      1.01      0.00
  -10   17    3     -1.01      0.00
   -9   17    3      0.65      0.00
   -8   17    3     -0.50      0.00
   -7   17    3     -2.34      0.00
   -6   17    3      0.15      0.00
   -5   17    3     -4.27      0.00
   -4   17    3      2.59      0.00
   -3   17    3     -3.42      0.00
   -2   17    3      2.73      0.00
   -1   17    3     -1.51      0.00
    0   17    3      2.44      0.00
    1   17    3      0.15      0.00
    2   17    3      1.10      0.00
    3   17    3      0.93      0.00
    4   17    3      0.68      0.00
    5   17    3     -1.18      0.00
    6   17    3      1.67      0.00
    7   17    3     -3.96      0.00
    8   17    3      3.46      0.00
    9   17    3     -4.20      0.00
   10   17    3      3.54      0.00
   11   17    3     -2.01      0.00
  -11   18    3     -1.77      0.00
  -10   18    3      1.12      0.00
   -9   18    3     -2.07      0.00
   -8   18    3     -0.96      0.00
   -7   18    3     -1.71      0.00
   -6   18    3     -2.82      0.00
   -5   18    3      1.95      0.00
   -4   18    3     -3.40      0.00
   -3   18    3      4.09      0.00
   -2   18    3     -2.46      0.00
   -1   18    3      3.25      0.00
    0   18    3     -1.88      0.00
    1   18    3      1.57      0.00
    2   18    3     -0.31      0.00
    3   18    3     -0.30      0.00
    4   18    3      0.46      0.00
    5   18    3      0.03      0.00
    6   18    3     -1.68      0.00
    7   18    3      1.58      0.00
    8   18    3     -3.60      0.00
    9   18    3      3.71      0.00
   10   18    3     -2.97      0.00
  -10   19    3     -2.27      0.00
   -9   19    3     -0.32      0.00
   -8   19    3     -2.74      0.00
   -7   19    3     -1.15      0.00
   -6   19    3      0.24      0.00
   -5   19    3     -1.94      0.00
   -4   19    3      4.26      0.00
   -3   19    3     -2.41      0.00
   -2   19    3      3.69      0.00
   -1   19    3     -2.84      0.00
    0   19    3      2.30      0.00
    1   19    3     -2.56      0.00
    2   19    3      0.48      0.00
    3   19    3     -0.08      0.00
    4   19    3     -0.46      0.00
    5   19    3      0.28      0.00
    6   19    3     -0.46      0.00
    7   19    3     -1.54      0.00
    8   19    3      1.64      0.00
    9   19    3     -2.39      0.00
   -9   20    3     -2.24      0.00
   -8   20    3     -0.66      0.00
   -7   20    3     -0.77      0.00
   -6   20    3     -0.23      0.00
   -5   20    3      3.19      0.00
   -4   20    3     -1.63      0.00
   -3   20    3      3.80      0.00
   -2   20    3     -2.49      0.00
   -1   20    3      1.85      0.00
    0   20    3     -3.27      0.00
    1   20    3      1.66      0.00
    2   20    3     -1.79      0.00
    3   20    3      0.78      0.00
    4   20    3      0.33      0.00
    5   20    3     -0.45      0.00
    6   20    3     -0.08      0.00
    7   20    3     -0.66      0.00
    8   20    3     -0.71      0.00
   -8   21    3     -0.39      0.00
   -7   21    3      0.28      0.00
   -6   21    3      1.93      0.00
   -5   21    3     -0.54      0.00
   -4   21    3      3.73      0.00
   -3   21    3     -2.22      0.00
   -2   21    3      1.31      0.00
   -1   21    3     -2.16      0.00
    0   21    3      1.16      0.00
    1   21    3     -1.91      0.00
    2   21    3      2.09      0.00
    3   21    3     -0.47      0.00
    4   21    3      1.16      0.00
    5   21    3     -0.20      0.00
    6   21    3     -0.71      0.00
    7   21    3      0.06      0.00
   -7   22    3      1.37      0.00
   -6   22    3      0.27      0.00
   -5   22    3      2.86      0.00
   -4   22    3     -1.97      0.00
   -3   22    3      1.98      0.00
   -2   22    3     -1.82      0.00
   -1   22    3      0.12      0.00
    0   22    3     -0.24      0.00
    1   22    3      1.73      0.00
    2   22    3      0.02      0.00
    3   22    3      2.07      0.00
    4   22    3     -0.42      0.00
    5   22    3      0.74      0.00
    6   22    3     -0.63      0.00
   -5   23    3     -0.82      0.00
   -4   23    3      2.19      0.00
   -3   23    3     -2.39      0.00
   -2   23    3      0.66      0.00
   -1   23    3      0.26      0.00
    0   23    3      0.68      0.00
    1   23    3      1.60      0.00
    2   23    3      1.43      0.00
    3   23    3      0.59      0.00
    4   23    3      1.13      0.00
   -3   24    3      1.33      0.00
   -2   24    3     -1.03      0.00
   -1   24    3      0.75      0.00
    0   24    3      1.93      0.00
    1   24    3      0.66      0.00
    2   24    3      1.81      0.00
  -16    0    4      0.81      0.00
  -14    0    4      2.28      0.00
  -12    0    4      1.13      0.00
  -10    0    4      3.60      0.00
   -8    0    4      5.89      0.00
   -6    0    4      3.74      0.00
   -4    0    4     -5.71      0.00
   -2    0    4    -13.59      0.00
    0    0    4      0.90      0.00
    2    0    4     10.67      0.00
    4    0    4     11.13      0.00
    6    0    4      4.17      0.00
    8    0    4     -1.36      0.00
   10    0    4     -0.88      0.00
   12    0    4     -0.03      0.00
   14    0    4      0.39      0.00
  -16    1    4      1.26      0.00
  -15    1    4      1.93      0.00
  -14    1    4      1.31      0.00
  -13    1    4      1.51      0.00
  -12    1    4      1.04      0.00
  -11    1    4      1.65      0.00
  -10    1    4      1.60      0.00
   -9    1    4      4.72      0.00
   -8    1    4     -0.69      0.00
   -7    1    4      4.44      0.00
   -6    1    4     -3.23      0.00
   -5    1    4      0.56      0.00
   -4    1    4     -3.27      0.00
   -3    1    4     -9.71      0.00
   -2    1    4      2.83      0.00
   -1    1    4     -5.18      0.00
    0    1    4      9.01      0.00
    1    1    4      8.00      0.00
    2    1    4      6.51      0.00
    3    1    4     10.08      0.00
    4    1    4      0.33      0.00
    5    1    4      7.48      0.00
    6    1    4     -2.80      0.00
    7    1    4      0.33      0.00
    8    1    4     -1.25      0.00
    9    1    4     -0.98      0.00
   10    1    4     -0.06      0.00
   11    1    4     -0.26      0.00
   12    1    4      1.07      0.00
   13    1    4      0.46      0.00
   14    1    4      1.01      0.00
   15    1    4     -0.31      0.00
  -16    2    4      1.10      0.00
  -15    2    4      2.42      0.00
  -14    2    4      1.70      0.00
  -13    2    4      1.34      0.00
  -12    2    4      0.73      0.00
  -11    2    4      2.34      0.00
  -10    2    4      2.42      0.00
   -9    2    4      1.22      0.00
   -8    2    4      2.87      0.00
   -7    2    4     -3.82      0.00
   -6    2    4      2.07      0.00
   -5    2    4     -5.88      0.00
   -4    2    4     -1.51      0.00
   -3    2    4     -1.20      0.00
   -2    2    4     -2.79      0.00
   -1    2    4     11.47      0.00
    0    2    4      6.99      0.00
    1    2    4     13.80      0.00
    2    2    4      7.84      0.00
    3    2    4      5.67      0.00
    4    2    4      5.93      0.00
    5    2    4     -3.19      0.00
    6    2    4      2.53      0.00
    7    2    4     -3.67      0.00
    8    2    4     -0.39      0.00
    9    2    4     -1.00      0.00
   10    2    4      0.25      0.00
   11    2    4      0.82      0.00
   12    2    4      0.69      0.00
   13    2    4      2.43      0.00
   14    2    4      0.15      0.00
   15    2    4      0.83      0.00
  -16    3    4      2.47      0.00
  -15    3    4      1.37      0.00
  -14    3    4      1.55      0.00
  -13    3    4      0.52      0.00
  -12    3    4      1.34      0.00
  -11    3    4      0.88      0.00
  -10    3    4      2.69      0.00
   -9    3    4      0.95      0.00
   -8    3    4     -1.93      0.00
   -7    3    4      0.05      0.00
   -6    3    4     -5.76      0.00
   -5    3    4      1.58      0.00
   -4    3    4     -4.17      0.00
   -3    3    4      3.20      0.00
   -2    3    4      6.93      0.00
   -1    3    4     10.02      0.00
    0    3    4     15.47      0.00
    1    3    4      9.95      0.00
    2    3    4     10.51      0.00
    3    3    4      2.79      0.00
    4    3    4      0.88      0.00
    5    3    4      1.70      0.00
    6    3    4     -4.88      0.00
    7    3    4      0.47      0.00
    8    3    4     -2.31      0.00
    9    3    4      0.89      0.00
   10    3    4     -0.36      0.00
   11    3    4      1.71      0.00
   12    3    4      2.45      0.00
   13    3    4      1.18      0.00
   14    3    4      2.57      0.00
   15    3    4     -0.90      0.00
  -16    4    4      0.65      0.00
  -15    4    4      1.84      0.00
  -14    4    4      0.53      0.00
  -13    4    4     -0.02      0.00
  -12    4    4      0.29      0.00
  -11    4    4      1.89      0.00
  -10    4    4      0.07      0.00
   -9    4    4      0.51      0.00
   -8    4    4     -2.04      0.00
   -7    4    4     -4.19      0.00
   -6    4    4     -0.04      0.00
   -5    4    4     -3.62      0.00
   -4    4    4      5.34      0.00
   -3    4    4      2.92      0.00
   -2    4    4     13.02      0.00
   -1    4    4     12.27      0.00
    0    4    4     15.16      0.00
    1    4    4     10.58      0.00
    2    4    4      4.58      0.00
    3    4    4      4.56      0.00
    4    4    4     -1.17      0.00
    5    4    4     -2.66      0.00
    6    4    4      0.05      0.00
    7    4    4     -3.22      0.00
    8    4    4      1.09      0.00
    9    4    4     -0.97      0.00
   10    4    4      2.66      0.00
   11    4    4      1.16      0.00
   12    4    4      2.98      0.00
   13    4    4      3.21      0.00
   14    4    4      0.29      0.00
   15    4    4      1.32      0.00
  -16    5    4      1.97      0.00
  -15    5    4      0.32      0.00
  -14    5    4     -0.30      0.00
  -13    5    4      0.38      0.00
  -12    5    4     -0.27      0.00
  -11    5    4      0.14      0.00
  -10    5    4      1.30      0.00
   -9    5    4     -2.56      0.00
   -8    5    4     -1.81      0.00
   -7    5    4     -2.42      0.00
   -6    5    4     -2.15      0.00
   -5    5    4      3.78      0.00
   -4    5    4      2.63      0.00
   -3    5    4     12.39      0.00
   -2    5    4      9.36      0.00
   -1    5    4     17.79      0.00
    0    5    4      8.58      0.00
    1    5    4     10.10      0.00
    2    5    4      3.67      0.00
    3    5    4     -0.88      0.00
    4    5    4      0.32      0.00
    5    5    4     -1.92      0.00
    6    5    4     -2.53      0.00
    7    5    4      0.78      0.00
    8    5    4     -0.67      0.00
    9    5    4      2.66      0.00
   10    5    4      0.56      0.00
   11    5    4      4.30      0.00
   12    5    4      2.53      0.00
   13    5    4      2.51      0.00
   14    5    4      1.73      0.00
   15    5    4     -0.98      0.00
  -16    6    4      0.12      0.00
  -15    6    4      0.79      0.00
  -14    6    4      0.52      0.00
  -13    6    4     -1.72      0.00
  -12    6    4      0.78      0.00
  -11    6    4     -0.17      0.00
  -10    6    4     -1.57      0.00
   -9    6    4      0.01      0.00
   -8    6    4     -3.52      0.00
   -7    6    4     -0.47      0.00
   -6    6    4      1.52      0.00
   -5    6    4      3.63      0.00
   -4    6    4      9.66      0.00
   -3    6    4      8.79      0.00
   -2    6    4     16.17      0.00
   -1    6    4      8.00      0.00
    0    6    4     13.12      0.00
    1    6    4      1.21      0.00
    2    6    4      2.92      0.00
    3    6    4     -0.20      0.00
    4    6    4     -2.62      0.00
    5    6    4     -0.77      0.00
    6    6    4     -0.20      0.00
    7    6    4      0.21      0.00
    8    6    4      2.26      0.00
    9    6    4      1.50      0.00
   10    6    4      4.19      0.00
   11    6    4      2.22      0.00
   12    6    4      4.06      0.00
   13    6    4      1.53      0.00
   14    6    4      0.61      0.00
   15    6    4     -0.30      0.00
  -16    7    4      1.54      0.00
  -15    7    4      0.30      0.00
  -14    7    4     -0.83      0.00
  -13    7    4      1.15      0.00
  -12    7    4     -2.19      0.00
  -11    7    4      0.10      0.00
  -10    7    4     -0.38      0.00
   -9    7    4     -2.59      0.00
   -8    7    4      1.03      0.00
   -7    7    4     -0.11      0.00
   -6    7    4      4.45      0.00
   -5    7    4      7.04      0.00
   -4    7    4      9.23      0.00
   -3    7    4     12.77      0.00
   -2    7    4      8.74      0.00
   -1    7    4     12.15      0.00
    0    7    4      0.94      0.00
    1    7    4      5.35      0.00
    2    7    4     -3.14      0.00
    3    7    4     -0.57      0.00
    4    7    4     -0.92      0.00
    5    7    4     -0.77      0.00
    6    7    4      1.38      0.00
    7    7    4      1.97      0.00
    8    7    4      3.10      0.00
    9    7    4      3.40      0.00
   10    7    4      3.17      0.00
   11    7    4      3.92      0.00
   12    7    4      1.94      0.00
   13    7    4      1.81      0.00
   14    7    4     -0.68      0.00
  -15    8    4      1.05      0.00
  -14    8    4      0.47      0.00
  -13    8    4     -2.00      0.00
  -12    8    4      0.97      0.00
  -11    8    4     -2.10      0.00
  -10    8    4     -0.34      0.00
   -9    8    4      0.80      0.00
   -8    8    4      0.04      0.00
   -7    8    4      4.66      0.00
   -6    8    4      5.11      0.00
   -5    8    4      9.14      0.00
   -4    8    4      9.53      0.00
   -3    8    4      9.80      0.00
   -2    8    4      9.49      0.00
   -1    8    4      2.47      0.00
    0    8    4      4.71      0.00
    1    8    4     -4.53      0.00
    2    8    4      1.21      0.00
    3    8    4     -3.53      0.00
    4    8    4      0.66      0.00
    5    8    4      1.22      0.00
    6    8    4      2.26      0.00
    7    8    4      4.40      0.00
    8    8    4      2.94      0.00
    9    8    4      4.66      0.00
   10    8    4      2.98      0.00
   11    8    4      3.15      0.00
   12    8    4      1.51      0.00
   13    8    4      0.19      0.00
   14    8    4      0.52      0.00
  -15    9    4     -0.12      0.00
  -14    9    4      0.21      0.00
  -13    9    4      0.03      0.00
  -12    9    4     -2.10      0.00
  -11    9    4      0.93      0.00
  -10    9    4     -0.66      0.00
   -9    9    4      1.82      0.00
   -8    9    4      3.42      0.00
   -7    9    4      4.54      0.00
   -6    9    4      7.59      0.00
   -5    9    4      7.36      0.00
   -4    9    4      9.90      0.00
   -3    9    4      6.57      0.00
   -2    9    4      4.84      0.00
   -1    9    4      2.88      0.00
    0    9    4     -3.44      0.00
    1    9    4      0.54      0.00
    2    9    4     -5.40      0.00
    3    9    4      2.35      0.00
    4    9    4     -1.08      0.00
    5    9    4      4.13      0.00
    6    9    4      4.16      0.00
    7    9    4      3.40      0.00
    8    9    4      5.66      0.00
    9    9    4      2.33      0.00
   10    9    4      4.24      0.00
   11    9    4      0.69      0.00
   12    9    4      1.76      0.00
   13    9    4      0.00      0.00
   14    9    4     -0.43      0.00
  -15   10    4      1.28      0.00
  -14   10    4     -1.12      0.00
  -13   10    4      0.15      0.00
  -12   10    4     -0.06      0.00
  -11   10    4     -0.60      0.00
  -10   10    4      2.77      0.00
   -9   10    4      1.56      0.00
   -8   10    4      5.28      0.00
   -7   10    4      4.75      0.00
   -6   10    4      6.77      0.00
   -5   10    4      7.45      0.00
   -4   10    4      5.00      0.00
   -3   10    4      6.60      0.00
   -2   10    4      1.05      0.00
   -1   10    4     -0.58      0.00
    0   10    4     -1.18      0.00
    1   10    4     -4.72      0.00
    2   10    4      1.55      0.00
    3   10    4     -2.90      0.00
    4   10    4      6.16      0.00
    5   10    4      1.87      0.00
    6   10    4      5.46      0.00
    7   10    4      5.06      0.00
    8   10    4      2.43      0.00
    9   10    4      4.55      0.00
   10   10    4      0.46      0.00
   11   10    4      2.57      0.00
   12   10    4     -0.93      0.00
   13   10    4      1.18      0.00
   14   10    4      0.68      0.00
  -14   11    4      1.55      0.00
  -13   11    4     -1.36      0.00
  -12   11    4      1.48      0.00
  -11   11    4      1.32      0.00
  -10   11    4      1.28      0.00
   -9   11    4      5.37      0.00
   -8   11    4      2.28      0.00
   -7   11    4      6.95      0.00
   -6   11    4      3.50      0.00
   -5   11    4      5.58      0.00
   -4   11    4      5.14      0.00
   -3   11    4      0.82      0.00
   -2   11    4      2.50      0.00
   -1   11    4     -2.36      0.00
    0   11    4     -2.37      0.00
    1   11    4     -0.83      0.00
    2   11    4     -2.30      0.00
    3   11    4      5.29      0.00
    4   11    4      0.03      0.00
    5   11    4      7.84      0.00
    6   11    4      2.62      0.00
    7   11    4      3.86      0.00
    8   11    4      3.57      0.00
    9   11    4      0.84      0.00
   10   11    4      2.18      0.00
   11   11    4     -1.05      0.00
   12   11    4      1.74      0.00
   13   11    4     -0.20      0.00
  -14   12    4     -0.87      0.00
  -13   12    4      2.67      0.00
  -12   12    4     -0.51      0.00
  -11   12    4      2.66      0.00
  -10   12    4      3.30      0.00
   -9   12    4      1.64      0.00
   -8   12    4      6.49      0.00
   -7   12    4      0.97      0.00
   -6   12    4      6.42      0.00
   -5   12    4      1.39      0.00
   -4   12    4      3.12      0.00
   -3   12    4      2.66      0.00
   -2   12    4     -1.76      0.00
   -1   12    4      0.13      0.00
    0   12    4     -2.37      0.00
    1   12    4     -0.82      0.00
    2   12    4      2.10      0.00
    3   12    4      0.61      0.00
    4   12    4      7.55      0.00
    5   12    4      0.66      0.00
    6   12    4      6.02      0.00
    7   12    4      1.20      0.00
    8   12    4      1.95      0.00
    9   12    4      0.88      0.00
   10   12    4     -0.31      0.00
   11   12    4      0.78      0.00
   12   12    4     -0.62      0.00
   13   12    4      1.81      0.00
  -14   13    4      1.64      0.00
  -13   13    4     -0.38      0.00
  -12   13    4      3.24      0.00
  -11   13    4      0.51      0.00
  -10   13    4      2.35      0.00
   -9   13    4      4.58      0.00
   -8   13    4      0.68      0.00
   -7   13    4      6.06      0.00
   -6   13    4     -0.76      0.00
   -5   13    4      5.31      0.00
   -4   13    4     -0.14      0.00
   -3   13    4      1.24      0.00
   -2   13    4      0.58      0.00
   -1   13    4     -2.02      0.00
    0   13    4     -0.13      0.00
    1   13    4     -0.25      0.00
    2   13    4      1.70      0.00
    3   13    4      4.64      0.00
    4   13    4      1.21      0.00
    5   13    4      6.59      0.00
    6   13    4     -0.75      0.00
    7   13    4      3.69      0.00
    8   13    4     -1.12      0.00
    9   13    4      1.06      0.00
   10   13    4     -1.00      0.00
   11   13    4     -0.18      0.00
   12   13    4      1.03      0.00
   13   13    4      0.46      0.00
  -13   14    4      1.96      0.00
  -12   14    4     -0.62      0.00
  -11   14    4      2.54      0.00
  -10   14    4      1.55      0.00
   -9   14    4      1.47      0.00
   -8   14    4      4.80      0.00
   -7   14    4     -0.44      0.00
   -6   14    4      5.26      0.00
   -5   14    4     -2.14      0.00
   -4   14    4      4.15      0.00
   -3   14    4     -1.55      0.00
   -2   14    4      0.27      0.00
   -1   14    4     -0.75      0.00
    0   14    4     -0.59      0.00
    1   14    4      1.30      0.00
    2   14    4      2.14      0.00
    3   14    4      2.65      0.00
    4   14    4      4.98      0.00
    5   14    4     -0.36      0.00
    6   14    4      4.70      0.00
    7   14    4     -2.66      0.00
    8   14    4      2.77      0.00
    9   14    4     -2.99      0.00
   10   14    4      1.16      0.00
   11   14    4     -0.67      0.00
   12   14    4      0.59      0.00
  -13   15    4     -0.27      0.00
  -12   15    4      1.33      0.00
  -11   15    4     -0.93      0.00
  -10   15    4      2.04      0.00
   -9   15    4      2.52      0.00
   -8   15    4      0.79      0.00
   -7   15    4      4.02      0.00
   -6   15    4     -1.83      0.00
   -5   15    4      4.42      0.00
   -4   15    4     -3.63      0.00
   -3   15    4      2.93      0.00
   -2   15    4     -2.69      0.00
   -1   15    4      0.69      0.00
    0   15    4     -0.24      0.00
    1   15    4      1.44      0.00
    2   15    4      2.72      0.00
    3   15    4      3.07      0.00
    4   15    4      1.42      0.00
    5   15    4      4.08      0.00
    6   15    4     -2.21      0.00
    7   15    4      3.77      0.00
    8   15    4     -4.27      0.00
    9   15    4      2.87      0.00
   10   15    4     -2.81      0.00
   11   15    4      1.49      0.00
   12   15    4      0.40      0.00
  -12   16    4     -1.62      0.00
  -11   16    4      1.44      0.00
  -10   16    4     -0.27      0.00
   -9   16    4      1.98      0.00
   -8   16    4      2.15      0.00
   -7   16    4     -0.51      0.00
   -6   16    4      2.79      0.00
   -5   16    4     -3.77      0.00
   -4   16    4      3.71      0.00
   -3   16    4     -4.54      0.00
   -2   16    4      2.69      0.00
   -1   16    4     -2.20      0.00
    0   16    4      2.17      0.00
    1   16    4      1.35      0.00
    2   16    4      2.20      0.00
    3   16    4      2.43      0.00
    4   16    4      2.64      0.00
    5   16    4     -0.23      0.00
    6   16    4      3.26      0.00
    7   16    4     -3.58      0.00
    8   16    4      3.53      0.00
    9   16    4     -4.37      0.00
   10   16    4      2.95      0.00
   11   16    4     -1.13      0.00
  -12   17    4      0.17      0.00
  -11   17    4     -1.73      0.00
  -10   17    4      2.16      0.00
   -9   17    4     -0.21      0.00
   -8   17    4      0.91      0.00
   -7   17    4      0.58      0.00
   -6   17    4     -2.49      0.00
   -5   17    4      2.43      0.00
   -4   17    4     -4.84      0.00
   -3   17    4      3.91      0.00
   -2   17    4     -3.65      0.00
   -1   17    4      3.65      0.00
    0   17    4     -0.68      0.00
    1   17    4      2.60      0.00
    2   17    4      1.78      0.00
    3   17    4      1.46      0.00
    4   17    4      1.31      0.00
    5   17    4      1.91      0.00
    6   17    4     -1.33      0.00
    7   17    4      2.34      0.00
    8   17    4     -3.96      0.00
    9   17    4      3.29      0.00
   10   17    4     -2.75      0.00
  -11   18    4      1.03      0.00
  -10   18    4     -1.50      0.00
   -9   18    4      1.44      0.00
   -8   18    4     -1.42      0.00
   -7   18    4     -0.81      0.00
   -6   18    4      0.21      0.00
   -5   18    4     -3.58      0.00
   -4   18    4      3.59      0.00
   -3   18    4     -3.78      0.00
   -2   18    4      4.67      0.00
   -1   18    4     -2.12      0.00
    0   18    4      3.75      0.00
    1   18    4     -0.21      0.00
    2   18    4      1.38      0.00
    3   18    4      1.13      0.00
    4   18    4      0.81      0.00
    5   18    4      0.45      0.00
    6   18    4      0.67      0.00
    7   18    4     -1.91      0.00
    8   18    4      1.44      0.00
    9   18    4     -2.87      0.00
   10   18    4      2.18      0.00
  -10   19    4      0.61      0.00
   -9   19    4     -1.99      0.00
   -8   19    4     -0.08      0.00
   -7   19    4     -1.61      0.00
   -6   19    4     -1.62      0.00
   -5   19    4      2.06      0.00
   -4   19    4     -2.84      0.00
   -3   19    4      4.71      0.00
   -2   19    4     -2.07      0.00
   -1   19    4      4.18      0.00
    0   19    4     -1.82      0.00
    1   19    4      2.25      0.00
    2   19    4     -0.55      0.00
    3   19    4      0.59      0.00
    4   19    4      0.53      0.00
    5   19    4      0.18      0.00
    6   19    4     -0.39      0.00
    7   19    4     -0.78      0.00
    8   19    4     -1.52      0.00
    9   19    4      0.78      0.00
   -9   20    4     -0.65      0.00
   -8   20    4     -1.74      0.00
   -7   20    4     -0.44      0.00
   -6   20    4      0.29      0.00
   -5   20    4     -1.35      0.00
   -4   20    4      4.01      0.00
   -3   20    4     -1.48      0.00
   -2   20    4      3.76      0.00
   -1   20    4     -1.56      0.00
    0   20    4      2.41      0.00
    1   20    4     -1.89      0.00
    2   20    4      1.08      0.00
    3   20    4     -0.45      0.00
    4   20    4      0.64      0.00
    5   20    4     -0.40      0.00
    6   20    4     -1.00      0.00
    7   20    4     -0.74      0.00
    8   20    4     -1.15      0.00
   -8   21    4     -0.65      0.00
   -7   21    4     -0.31      0.00
   -6   21    4     -0.06      0.00
   -5   21    4      2.47      0.00
   -4   21    4     -0.99      0.00
   -3   21    4      3.63      0.00
   -2   21    4     -0.84      0.00
   -1   21    4      1.59      0.00
    0   21    4     -1.30      0.00
    1   21    4      1.13      0.00
    2   21    4     -0.91      0.00
    3   21    4      0.91      0.00
    4   21    4     -0.64      0.00
    5   21    4      0.15      0.00
    6   21    4     -1.29      0.00
    7   21    4     -1.39      0.00
   -7   22    4      0.18      0.00
   -6   22    4      0.84      0.00
   -5   22    4     -0.11      0.00
   -4   22    4      3.05      0.00
   -3   22    4     -0.93      0.00
   -2   22    4      1.66      0.00
   -1   22    4     -0.26      0.00
    0   22    4      0.48      0.00
    1   22    4     -0.05      0.00
    2   22    4      0.57      0.00
    3   22    4      0.06      0.00
    4   22    4      0.44      0.00
    5   22    4     -1.39      0.00
   -5   23    4      1.21      0.00
   -4   23    4     -0.47      0.00
   -3   23    4      2.17      0.00
   -2   23    4     -0.50      0.00
   -1   23    4      0.55      0.00
    0   23    4      0.86      0.00
    1   23    4      0.20      0.00
    2   23    4      1.12      0.00
    3   23    4     -0.34      0.00
    4   23    4     -0.05      0.00
   -1   24    4      0.46      0.00
    0   24    4      0.45      0.00
  -15    0    5      0.32      0.00
  -13    0    5     -0.04      0.00
  -11    0    5     -0.83      0.00
   -9    0    5      2.78      0.00
   -7    0    5      5.82      0.00
   -5    0    5      2.65      0.00
   -3    0    5     -6.70      0.00
   -1    0    5     -7.22      0.00
    1    0    5     -0.65      0.00
    3    0    5      3.35      0.00
    5    0    5      4.88      0.00
    7    0    5     -0.42      0.00
    9    0    5     -1.70      0.00
   11    0    5     -0.32      0.00
   13    0    5      1.17      0.00
   15    0    5      0.30      0.00
  -16    1    5      0.00      0.00
  -15    1    5      1.40      0.00
  -14    1    5      0.63      0.00
  -13    1    5      0.83      0.00
  -12    1    5     -0.55      0.00
  -11    1    5      1.04      0.00
  -10    1    5      0.51      0.00
   -9    1    5      1.75      0.00
   -8    1    5      4.13      0.00
   -7    1    5     -0.40      0.00
   -6    1    5      4.30      0.00
   -5    1    5     -2.84      0.00
   -4    1    5     -1.65      0.00
   -3    1    5     -3.38      0.00
   -2    1    5     -7.12      0.00
   -1    1    5     -0.04      0.00
    0    1    5     -1.63      0.00
    1    1    5      3.30      0.00
    2    1    5      1.61      0.00
    3    1    5      3.39      0.00
    4    1    5      4.31      0.00
    5    1    5     -0.12      0.00
    6    1    5      1.94      0.00
    7    1    5     -1.35      0.00
    8    1    5     -1.56      0.00
    9    1    5     -0.54      0.00
   10    1    5     -0.93      0.00
   11    1    5      0.04      0.00
   12    1    5      0.58      0.00
   13    1    5      0.41      0.00
   14    1    5      0.93      0.00
   15    1    5     -0.30      0.00
  -16    2    5      2.04      0.00
  -15    2    5      0.92      0.00
  -14    2    5      1.91      0.00
  -13    2    5      0.50      0.00
  -12    2    5      0.92      0.00
  -11    2    5     -0.01      0.00
  -10    2    5      2.69      0.00
   -9    2    5      1.51      0.00
   -8    2    5      1.44      0.00
   -7    2    5      2.40      0.00
   -6    2    5     -2.95      0.00
   -5    2    5      0.94      0.00
   -4    2    5     -5.55      0.00
   -3    2    5     -2.90      0.00
   -2    2    5     -2.87      0.00
   -1    2    5      0.44      0.00
    0    2    5      3.07      0.00
    1    2    5      3.76      0.00
    2    2    5      6.02      0.00
    3    2    5      2.03      0.00
    4    2    5      2.98      0.00
    5    2    5      2.15      0.00
    6    2    5     -1.96      0.00
    7    2    5     -0.56      0.00
    8    2    5     -1.51      0.00
    9    2    5     -0.96      0.00
   10    2    5     -0.56      0.00
   11    2    5      0.04      0.00
   12    2    5      0.69      0.00
   13    2    5      1.06      0.00
   14    2    5      0.53      0.00
   15    2    5     -0.06      0.00
  -16    3    5      0.58      0.00
  -15    3    5      2.71      0.00
  -14    3    5      1.16      0.00
  -13    3    5      0.82      0.00
  -12    3    5      0.69      0.00
  -11    3    5      1.63      0.00
  -10    3    5      0.73      0.00
   -9    3    5      2.94      0.00
   -8    3    5     -0.21      0.00
   -7    3    5     -1.18      0.00
   -6    3    5     -0.44      0.00
   -5    3    5     -4.78      0.00
   -4    3    5     -0.22      0.00
   -3    3    5     -4.30      0.00
   -2    3    5      3.35      0.00
   -1    3    5      1.20      0.00
    0    3    5      8.90      0.00
    1    3    5      4.78      0.00
    2    3    5      4.26      0.00
    3    3    5      5.44      0.00
    4    3    5      0.35      0.00
    5    3    5      0.05      0.00
    6    3    5     -0.33      0.00
    7    3    5     -2.17      0.00
    8    3    5     -0.82      0.00
    9    3    5     -1.21      0.00
   10    3    5     -0.05      0.00
   11    3    5      0.08      0.00
   12    3    5      1.12      0.00
   13    3    5      1.51      0.00
   14    3    5      0.68      0.00
   15    3    5      0.06      0.00
  -16    4    5      2.68      0.00
  -15    4    5      0.82      0.00
  -14    4    5      1.30      0.00
  -13    4    5      1.19      0.00
  -12    4    5      0.08      0.00
  -11    4    5      1.45      0.00
  -10    4    5      2.32      0.00
   -9    4    5     -0.70      0.00
   -8    4    5      0.74      0.00
   -7    4    5     -2.88      0.00
   -6    4    5     -2.88      0.00
   -5    4    5     -0.82      0.00
   -4    4    5     -2.95      0.00
   -3    4    5      4.37      0.00
   -2    4    5      1.09      0.00
   -1    4    5     12.15      0.00
    0    4    5      3.26      0.00
    1    4    5     10.65      0.00
    2    4    5      3.65      0.00
    3    4    5      1.62      0.00
    4    4    5      2.35      0.00
    5    4    5     -1.28      0.00
    6    4    5     -1.60      0.00
    7    4    5     -1.04      0.00
    8    4    5     -1.27      0.00
    9    4    5     -0.32      0.00
   10    4    5     -0.57      0.00
   11    4    5      1.19      0.00
   12    4    5      1.57      0.00
   13    4    5      1.79      0.00
   14    4    5      1.27      0.00
  -16    5    5      0.09      0.00
  -15    5    5      2.12      0.00
  -14    5    5      0.77      0.00
  -13    5    5     -0.49      0.00
  -12    5    5      1.96      0.00
  -11    5    5      0.37      0.00
  -10    5    5      0.76      0.00
   -9    5    5      1.22      0.00
   -8    5    5     -3.46      0.00
   -7    5    5     -1.13      0.00
   -6    5    5     -2.73      0.00
   -5    5    5     -0.90      0.00
   -4    5    5      3.34      0.00
   -3    5    5      2.85      0.00
   -2    5    5     12.00      0.00
   -1    5    5      4.74      0.00
    0    5    5     14.90      0.00
    1    5    5      1.32      0.00
    2    5    5      6.91      0.00
    3    5    5      1.17      0.00
    4    5    5     -0.70      0.00
    5    5    5     -0.53      0.00
    6    5    5     -1.55      0.00
    7    5    5     -1.04      0.00
    8    5    5     -0.89      0.00
    9    5    5     -0.19      0.00
   10    5    5      0.69      0.00
   11    5    5      1.32      0.00
   12    5    5      2.53      0.00
   13    5    5      2.00      0.00
   14    5    5      1.05      0.00
  -16    6    5      2.01      0.00
  -15    6    5     -0.09      0.00
  -14    6    5      0.46      0.00
  -13    6    5      1.42      0.00
  -12    6    5     -1.16      0.00
  -11    6    5      2.15      0.00
  -10    6    5     -0.09      0.00
   -9    6    5     -1.58      0.00
   -8    6    5     -0.30      0.00
   -7    6    5     -3.59      0.00
   -6    6    5      0.47      0.00
   -5    6    5      1.49      0.00
   -4    6    5      4.77      0.00
   -3    6    5     10.04      0.00
   -2    6    5      7.67      0.00
   -1    6    5     14.99      0.00
    0    6    5      2.68      0.00
    1    6    5     10.84      0.00
    2    6    5     -1.77      0.00
    3    6    5      2.72      0.00
    4    6    5     -1.33      0.00
    5    6    5     -1.20      0.00
    6    6    5     -1.03      0.00
    7    6    5     -1.04      0.00
    8    6    5      0.64      0.00
    9    6    5     -0.15      0.00
   10    6    5      1.90      0.00
   11    6    5      2.14      0.00
   12    6    5      2.65      0.00
   13    6    5      2.23      0.00
   14    6    5      0.07      0.00
  -15    7    5      1.66      0.00
  -14    7    5      0.03      0.00
  -13    7    5     -0.84      0.00
  -12    7    5      1.96      0.00
  -11    7    5     -1.86      0.00
  -10    7    5      0.91      0.00
   -9    7    5     -1.15      0.00
   -8    7    5     -2.03      0.00
   -7    7    5      0.73      0.00
   -6    7    5      0.37      0.00
   -5    7    5      5.59      0.00
   -4    7    5      7.43      0.00
   -3    7    5     10.03      0.00
   -2    7    5     12.98      0.00
   -1    7    5      6.20      0.00
    0    7    5     10.85      0.00
    1    7    5     -2.12      0.00
    2    7    5      5.44      0.00
    3    7    5     -4.01      0.00
    4    7    5      0.96      0.00
    5    7    5     -2.07      0.00
    6    7    5     -0.17      0.00
    7    7    5      0.82      0.00
    8    7    5     -0.14      0.00
    9    7    5      3.03      0.00
   10    7    5      1.23      0.00
   11    7    5      3.77      0.00
   12    7    5      2.12      0.00
   13    7    5      1.13      0.00
   14    7    5      0.65      0.00
  -15    8    5     -0.58      0.00
  -14    8    5      0.89      0.00
  -13    8    5      0.05      0.00
  -12    8    5     -1.97      0.00
  -11    8    5      1.55      0.00
  -10    8    5     -2.79      0.00
   -9    8    5      0.90      0.00
   -8    8    5     -0.53      0.00
   -7    8    5      1.41      0.00
   -6    8    5      4.51      0.00
   -5    8    5      5.60      0.00
   -4    8    5     10.74      0.00
   -3    8    5      9.98      0.00
   -2    8    5      9.52      0.00
   -1    8    5      8.91      0.00
    0    8    5      0.33      0.00
    1    8    5      4.70      0.00
    2    8    5     -5.40      0.00
    3    8    5      2.87      0.00
    4    8    5     -4.30      0.00
    5    8    5      2.00      0.00
    6    8    5     -0.15      0.00
    7    8    5      1.30      0.00
    8    8    5      3.57      0.00
    9    8    5      1.20      0.00
   10    8    5      4.92      0.00
   11    8    5      1.44      0.00
   12    8    5      2.95      0.00
   13    8    5      0.55      0.00
   14    8    5     -1.27      0.00
  -15    9    5      1.57      0.00
  -14    9    5     -1.65      0.00
  -13    9    5     -0.03      0.00
  -12    9    5     -0.39      0.00
  -11    9    5     -2.80      0.00
  -10    9    5      2.19      0.00
   -9    9    5     -2.23      0.00
   -8    9    5      4.01      0.00
   -7    9    5      1.83      0.00
   -6    9    5      6.05      0.00
   -5    9    5      8.30      0.00
   -4    9    5      7.71      0.00
   -3    9    5     11.29      0.00
   -2    9    5      6.36      0.00
   -1    9    5      3.82      0.00
    0    9    5      2.20      0.00
    1    9    5     -4.06      0.00
    2    9    5      1.76      0.00
    3    9    5     -5.56      0.00
    4    9    5      3.99      0.00
    5    9    5     -2.08      0.00
    6    9    5      4.00      0.00
    7    9    5      2.80      0.00
    8    9    5      2.60      0.00
    9    9    5      5.28      0.00
   10    9    5      1.62      0.00
   11    9    5      4.32      0.00
   12    9    5      0.03      0.00
   13    9    5      0.66      0.00
   14    9    5     -0.12      0.00
  -15   10    5     -1.27      0.00
  -14   10    5      1.41      0.00
  -13   10    5     -2.66      0.00
  -12   10    5     -0.47      0.00
  -11   10    5      0.39      0.00
  -10   10    5     -2.05      0.00
   -9   10    5      5.28      0.00
   -8   10    5     -0.40      0.00
   -7   10    5      7.83      0.00
   -6   10    5      3.64      0.00
   -5   10    5      8.07      0.00
   -4   10    5      9.02      0.00
   -3   10    5      4.95      0.00
   -2   10    5      6.79      0.00
   -1   10    5      0.13      0.00
    0   10    5     -1.18      0.00
    1   10    5     -1.37      0.00
    2   10    5     -4.29      0.00
    3   10    5      3.07      0.00
    4   10    5     -3.10      0.00
    5   10    5      6.48      0.00
    6   10    5      0.88      0.00
    7   10    5      5.12      0.00
    8   10    5      4.34      0.00
    9   10    5      2.96      0.00
   10   10    5      4.38      0.00
   11   10    5      0.35      0.00
   12   10    5      2.15      0.00
   13   10    5     -0.66      0.00
  -14   11    5     -2.55      0.00
  -13   11    5      1.55      0.00
  -12   11    5     -2.12      0.00
  -11   11    5      0.42      0.00
  -10   11    5      3.43      0.00
   -9   11    5     -0.25      0.00
   -8   11    5      8.36      0.00
   -7   11    5      0.47      0.00
   -6   11    5      9.36      0.00
   -5   11    5      3.52      0.00
   -4   11    5      6.54      0.00
   -3   11    5      6.21      0.00
   -2   11    5      0.21      0.00
   -1   11    5      1.70      0.00
    0   11    5     -3.45      0.00
    1   11    5     -1.94      0.00
    2   11    5     -0.40      0.00
    3   11    5     -1.70      0.00
    4   11    5      6.09      0.00
    5   11    5     -0.40      0.00
    6   11    5      7.49      0.00
    7   11    5      2.21      0.00
    8   11    5      4.94      0.00
    9   11    5      3.16      0.00
   10   11    5      1.67      0.00
   11   11    5      2.06      0.00
   12   11    5     -0.64      0.00
   13   11    5      0.95      0.00
  -14   12    5      1.22      0.00
  -13   12    5     -2.22      0.00
  -12   12    5      2.51      0.00
  -11   12    5      0.41      0.00
  -10   12    5      1.87      0.00
   -9   12    5      6.43      0.00
   -8   12    5      0.53      0.00
   -7   12    5      8.98      0.00
   -6   12    5     -0.20      0.00
   -5   12    5      8.64      0.00
   -4   12    5      1.90      0.00
   -3   12    5      3.52      0.00
   -2   12    5      2.20      0.00
   -1   12    5     -2.67      0.00
    0   12    5     -0.39      0.00
    1   12    5     -3.00      0.00
    2   12    5      0.30      0.00
    3   12    5      2.79      0.00
    4   12    5      0.61      0.00
    5   12    5      7.57      0.00
    6   12    5      0.44      0.00
    7   12    5      6.75      0.00
    8   12    5      1.05      0.00
    9   12    5      3.45      0.00
   10   12    5      0.63      0.00
   11   12    5      0.13      0.00
   12   12    5      0.96      0.00
   13   12    5     -0.23      0.00
  -14   13    5     -0.57      0.00
  -13   13    5      2.15      0.00
  -12   13    5     -0.63      0.00
  -11   13    5      3.43      0.00
  -10   13    5      3.15      0.00
   -9   13    5      2.30      0.00
   -8   13    5      7.03      0.00
   -7   13    5     -0.06      0.00
   -6   13    5      8.06      0.00
   -5   13    5     -1.31      0.00
   -4   13    5      7.10      0.00
   -3   13    5     -0.36      0.00
   -2   13    5      1.13      0.00
   -1   13    5     -0.60      0.00
    0   13    5     -2.72      0.00
    1   13    5      0.56      0.00
    2   13    5     -0.20      0.00
    3   13    5      2.37      0.00
    4   13    5      5.08      0.00
    5   13    5      0.75      0.00
    6   13    5      7.03      0.00
    7   13    5     -0.72      0.00
    8   13    5      5.11      0.00
    9   13    5     -1.42      0.00
   10   13    5      1.54      0.00
   11   13    5     -0.29      0.00
   12   13    5     -0.07      0.00
  -13   14    5      0.26      0.00
  -12   14    5      2.73      0.00
  -11   14    5      0.77      0.00
  -10   14    5      3.50      0.00
   -9   14    5      4.33      0.00
   -8   14    5      1.72      0.00
   -7   14    5      5.98      0.00
   -6   14    5     -0.92      0.00
   -5   14    5      7.22      0.00
   -4   14    5     -2.56      0.00
   -3   14    5      5.22      0.00
   -2   14    5     -2.53      0.00
   -1   14    5      0.05      0.00
    0   14    5     -0.94      0.00
    1   14    5     -0.86      0.00
    2   14    5      2.51      0.00
    3   14    5      2.44      0.00
    4   14    5      2.34      0.00
    5   14    5      5.47      0.00
    6   14    5     -0.57      0.00
    7   14    5      5.69      0.00
    8   14    5     -2.85      0.00
    9   14    5      3.27      0.00
   10   14    5     -2.31      0.00
   11   14    5      0.67      0.00
   12   14    5      0.61      0.00
  -13   15    5      0.98      0.00
  -12   15    5      0.19      0.00
  -11   15    5      2.76      0.00
  -10   15    5      1.55      0.00
   -9   15    5      3.05      0.00
   -8   15    5      3.95      0.00
   -7   15    5      0.87      0.00
   -6   15    5      5.04      0.00
   -5   15    5     -2.10      0.00
   -4   15    5      6.13      0.00
   -3   15    5     -4.15      0.00
   -2   15    5      3.32      0.00
   -1   15    5     -3.20      0.00
    0   15    5      0.49      0.00
    1   15    5      0.93      0.00
    2   15    5      1.30      0.00
    3   15    5      3.19      0.00
    4   15    5      3.53      0.00
    5   15    5      1.10      0.00
    6   15    5      4.78      0.00
    7   15    5     -2.22      0.00
    8   15    5      4.15      0.00
    9   15    5     -3.86      0.00
   10   15    5      2.14      0.00
   11   15    5     -0.74      0.00
  -12   16    5      0.84      0.00
  -11   16    5     -0.16      0.00
  -10   16    5      2.90      0.00
   -9   16    5      1.70      0.00
   -8   16    5      2.32      0.00
   -7   16    5      2.93      0.00
   -6   16    5     -0.46      0.00
   -5   16    5      4.31      0.00
   -4   16    5     -3.82      0.00
   -3   16    5      4.58      0.00
   -2   16    5     -4.75      0.00
   -1   16    5      2.67      0.00
    0   16    5     -1.40      0.00
    1   16    5      1.71      0.00
    2   16    5      2.71      0.00
    3   16    5      2.30      0.00
    4   16    5      2.53      0.00
    5   16    5      3.38      0.00
    6   16    5      0.05      0.00
    7   16    5      3.40      0.00
    8   16    5     -3.22      0.00
    9   16    5      2.95      0.00
   10   16    5     -2.45      0.00
   11   16    5      1.39      0.00
  -11   17    5      1.20      0.00
  -10   17    5     -0.06      0.00
   -9   17    5      2.69      0.00
   -8   17    5      0.99      0.00
   -7   17    5      0.98      0.00
   -6   17    5      2.03      0.00
   -5   17    5     -2.37      0.00
   -4   17    5      3.62      0.00
   -3   17    5     -4.54      0.00
   -2   17    5      3.92      0.00
   -1   17    5     -3.16      0.00
    0   17    5      3.23      0.00
    1   17    5      0.99      0.00
    2   17    5      2.07      0.00
    3   17    5      2.81      0.00
    4   17    5      2.31      0.00
    5   17    5      1.85      0.00
    6   17    5      2.13      0.00
    7   17    5     -0.70      0.00
    8   17    5      1.79      0.00
    9   17    5     -2.59      0.00
   10   17    5      2.00      0.00
  -11   18    5     -0.45      0.00
  -10   18    5      1.42      0.00
   -9   18    5     -0.29      0.00
   -8   18    5      1.58      0.00
   -7   18    5      0.06      0.00
   -6   18    5     -0.74      0.00
   -5   18    5      1.84      0.00
   -4   18    5     -3.23      0.00
   -3   18    5      3.63      0.00
   -2   18    5     -3.09      0.00
   -1   18    5      4.34      0.00
    0   18    5     -0.97      0.00
    1   18    5      3.07      0.00
    2   18    5      1.66      0.00
    3   18    5      1.67      0.00
    4   18    5      2.11      0.00
    5   18    5      1.61      0.00
    6   18    5      1.19      0.00
    7   18    5      0.02      0.00
    8   18    5     -0.89      0.00
    9   18    5      0.71      0.00
  -10   19    5     -0.29      0.00
   -9   19    5      0.63      0.00
   -8   19    5     -0.86      0.00
   -7   19    5      0.37      0.00
   -6   19    5      0.04      0.00
   -5   19    5     -1.65      0.00
   -4   19    5      2.61      0.00
   -3   19    5     -1.91      0.00
   -2   19    5      4.04      0.00
   -1   19    5     -1.25      0.00
    0   19    5      4.00      0.00
    1   19    5     -0.25      0.00
    2   19    5      1.88      0.00
    3   19    5      1.16      0.00
    4   19    5      1.45      0.00
    5   19    5      1.16      0.00
    6   19    5     -0.19      0.00
    7   19    5      0.31      0.00
    8   19    5     -1.41      0.00
   -9   20    5     -0.43      0.00
   -8   20    5      0.02      0.00
   -7   20    5     -0.83      0.00
   -6   20    5     -0.15      0.00
   -5   20    5      1.17      0.00
   -4   20    5     -0.92      0.00
   -3   20    5      3.31      0.00
   -2   20    5     -0.13      0.00
   -1   20    5      3.44      0.00
    0   20    5     -0.80      0.00
    1   20    5      2.38      0.00
    2   20    5     -0.23      0.00
    3   20    5      1.13      0.00
    4   20    5      0.43      0.00
    5   20    5      0.65      0.00
    6   20    5     -0.23      0.00
    7   20    5     -1.85      0.00
   -8   21    5     -0.32      0.00
   -7   21    5      0.28      0.00
   -6   21    5     -0.20      0.00
   -5   21    5      0.03      0.00
   -4   21    5      2.38      0.00
   -3   21    5      0.41      0.00
   -2   21    5      2.63      0.00
   -1   21    5      0.30      0.00
    0   21    5      1.92      0.00
    1   21    5     -0.69      0.00
    2   21    5      0.89      0.00
    3   21    5      0.11      0.00
    4   21    5      0.63      0.00
    5   21    5     -0.80      0.00
    6   21    5     -0.72      0.00
   -6   22    5      0.64      0.00
   -5   22    5      0.64      0.00
   -4   22    5      0.52      0.00
   -3   22    5      2.39      0.00
   -2   22    5      0.91      0.00
   -1   22    5      1.22      0.00
    0   22    5      0.17      0.00
    1   22    5      0.66      0.00
    2   22    5      0.20      0.00
    3   22    5     -0.12      0.00
    4   22    5     -0.04      0.00
    5   22    5     -0.32      0.00
   -4   23    5      1.33      0.00
   -3   23    5      0.75      0.00
   -2   23    5      1.41      0.00
   -1   23    5      0.82      0.00
    0   23    5      0.50      0.00
    1   23    5      0.49      0.00
    2   23    5     -0.34      0.00
    3   23    5      0.83      0.00
  -16    0    6     -1.08      0.00
  -14    0    6     -2.07      0.00
  -12    0    6     -2.07      0.00
  -10    0    6     -0.91      0.00
   -8    0    6      3.10      0.00
   -6    0    6      4.94      0.00
   -4    0    6      1.23      0.00
   -2    0    6     -3.31      0.00
    0    0    6     -1.77      0.00
    2    0    6     -1.40      0.00
    4    0    6      0.30      0.00
    6    0    6     -0.64      0.00
    8    0    6     -2.07      0.00
   10    0    6     -1.09      0.00
   12    0    6      1.56      0.00
   14    0    6      2.59      0.00
  -16    1    6      0.68      0.00
  -15    1    6     -1.36      0.00
  -14    1    6      0.60      0.00
  -13    1    6     -1.79      0.00
  -12    1    6      0.07      0.00
  -11    1    6     -1.43      0.00
  -10    1    6      1.09      0.00
   -9    1    6      0.77      0.00
   -8    1    6      1.87      0.00
   -7    1    6      3.84      0.00
   -6    1    6     -0.05      0.00
   -5    1    6      2.99      0.00
   -4    1    6     -2.69      0.00
   -3    1    6     -1.56      0.00
   -2    1    6     -3.62      0.00
   -1    1    6     -1.66      0.00
    0    1    6     -1.34      0.00
    1    1    6     -0.10      0.00
    2    1    6      1.75      0.00
    3    1    6     -0.63      0.00
    4    1    6      1.49      0.00
    5    1    6     -0.02      0.00
    6    1    6     -0.69      0.00
    7    1    6     -1.77      0.00
    8    1    6     -0.56      0.00
    9    1    6     -1.66      0.00
   10    1    6      0.01      0.00
   11    1    6     -0.11      0.00
   12    1    6      0.19      0.00
   13    1    6      2.25      0.00
   14    1    6     -0.41      0.00
  -16    2    6     -0.50      0.00
  -15    2    6      1.48      0.00
  -14    2    6     -0.83      0.00
  -13    2    6      0.37      0.00
  -12    2    6     -0.72      0.00
  -11    2    6      0.39      0.00
  -10    2    6     -0.15      0.00
   -9    2    6      2.92      0.00
   -8    2    6      1.23      0.00
   -7    2    6      1.76      0.00
   -6    2    6      1.78      0.00
   -5    2    6     -2.39      0.00
   -4    2    6     -0.15      0.00
   -3    2    6     -5.73      0.00
   -2    2    6     -0.49      0.00
   -1    2    6     -4.32      0.00
    0    2    6      3.37      0.00
    1    2    6      0.21      0.00
    2    2    6      1.38      0.00
    3    2    6      3.25      0.00
    4    2    6     -0.69      0.00
    5    2    6      0.31      0.00
    6    2    6     -1.48      0.00
    7    2    6     -1.15      0.00
    8    2    6     -1.72      0.00
    9    2    6     -0.35      0.00
   10    2    6     -1.18      0.00
   11    2    6      0.33      0.00
   12    2    6      0.51      0.00
   13    2    6      0.25      0.00
   14    2    6      1.55      0.00
  -16    3    6      2.08      0.00
  -15    3    6     -0.11      0.00
  -14    3    6      1.30      0.00
  -13    3    6      0.18      0.00
  -12    3    6     -0.34      0.00
  -11    3    6      0.70      0.00
  -10    3    6      1.63      0.00
   -9    3    6      0.20      0.00
   -8    3    6      3.08      0.00
   -7    3    6     -0.68      0.00
   -6    3    6     -0.47      0.00
   -5    3    6     -1.01      0.00
   -4    3    6     -4.72      0.00
   -3    3    6     -0.10      0.00
   -2    3    6     -5.30      0.00
   -1    3    6      5.67      0.00
    0    3    6     -2.29      0.00
    1    3    6      7.06      0.00
    2    3    6      1.62      0.00
    3    3    6      0.96      0.00
    4    3    6      1.90      0.00
    5    3    6     -1.68      0.00
    6    3    6     -0.91      0.00
    7    3    6     -1.81      0.00
    8    3    6     -0.45      0.00
    9    3    6     -1.46      0.00
   10    3    6     -0.01      0.00
   11    3    6     -0.98      0.00
   12    3    6      0.94      0.00
   13    3    6      0.77      0.00
   14    3    6      0.24      0.00
  -16    4    6     -0.10      0.00
  -15    4    6      2.47      0.00
  -14    4    6      0.40      0.00
  -13    4    6      0.11      0.00
  -12    4    6      1.57      0.00
  -11    4    6     -0.25      0.00
  -10    4    6      1.47      0.00
   -9    4    6      2.23      0.00
   -8    4    6     -1.47      0.00
   -7    4    6      1.05      0.00
   -6    4    6     -2.86      0.00
   -5    4    6     -2.39      0.00
   -4    4    6     -1.03      0.00
   -3    4    6     -3.55      0.00
   -2    4    6      5.39      0.00
   -1    4    6     -1.77      0.00
    0    4    6     11.36      0.00
    1    4    6     -0.99      0.00
    2    4    6      6.63      0.00
    3    4    6      0.78      0.00
    4    4    6     -0.31      0.00
    5    4    6     -0.38      0.00
    6    4    6     -1.82      0.00
    7    4    6     -0.37      0.00
    8    4    6     -1.69      0.00
    9    4    6      0.10      0.00
   10    4    6     -1.67      0.00
   11    4    6      0.83      0.00
   12    4    6     -0.17      0.00
   13    4    6      1.66      0.00
   14    4    6      0.68      0.00
  -16    5    6      2.47      0.00
  -15    5    6     -0.14      0.00
  -14    5    6      1.55      0.00
  -13    5    6      1.30      0.00
  -12    5    6     -0.75      0.00
  -11    5    6      2.91      0.00
  -10    5    6      0.07      0.00
   -9    5    6      0.42      0.00
   -8    5    6      0.91      0.00
   -7    5    6     -3.39      0.00
   -6    5    6     -0.70      0.00
   -5    5    6     -2.51      0.00
   -4    5    6     -0.95      0.00
   -3    5    6      3.74      0.00
   -2    5    6      1.24      0.00
   -1    5    6     11.76      0.00
    0    5    6      0.19      0.00
    1    5    6     11.74      0.00
    2    5    6     -1.85      0.00
    3    5    6      4.09      0.00
    4    5    6     -1.41      0.00
    5    5    6     -0.67      0.00
    6    5    6     -0.99      0.00
    7    5    6     -1.54      0.00
    8    5    6      0.51      0.00
    9    5    6     -2.09      0.00
   10    5    6      0.80      0.00
   11    5    6     -0.91      0.00
   12    5    6      2.25      0.00
   13    5    6      0.93      0.00
   14    5    6      1.17      0.00
  -16    6    6     -0.06      0.00
  -15    6    6      2.49      0.00
  -14    6    6      0.04      0.00
  -13    6    6      0.39      0.00
  -12    6    6      2.70      0.00
  -11    6    6     -1.27      0.00
  -10    6    6      2.95      0.00
   -9    6    6     -0.90      0.00
   -8    6    6     -1.26      0.00
   -7    6    6     -0.63      0.00
   -6    6    6     -2.95      0.00
   -5    6    6      0.70      0.00
   -4    6    6      1.72      0.00
   -3    6    6      4.34      0.00
   -2    6    6     10.05      0.00
   -1    6    6      4.51      0.00
    0    6    6     12.86      0.00
    1    6    6     -1.36      0.00
    2    6    6      8.33      0.00
    3    6    6     -3.79      0.00
    4    6    6      2.26      0.00
    5    6    6     -2.81      0.00
    6    6    6     -0.32      0.00
    7    6    6     -0.21      0.00
    8    6    6     -1.80      0.00
    9    6    6      1.27      0.00
   10    6    6     -1.54      0.00
   11    6    6      2.40      0.00
   12    6    6      0.75      0.00
   13    6    6      2.19      0.00
   14    6    6      0.75      0.00
  -15    7    6     -0.58      0.00
  -14    7    6      1.90      0.00
  -13    7    6      0.77      0.00
  -12    7    6     -0.73      0.00
  -11    7    6      3.41      0.00
  -10    7    6     -2.74      0.00
   -9    7    6      2.08      0.00
   -8    7    6     -2.33      0.00
   -7    7    6     -0.89      0.00
   -6    7    6      0.27      0.00
   -5    7    6      0.67      0.00
   -4    7    6      5.92      0.00
   -3    7    6      7.50      0.00
   -2    7    6      8.77      0.00
   -1    7    6     11.49      0.00
    0    7    6      2.76      0.00
    1    7    6      8.92      0.00
    2    7    6     -4.26      0.00
    3    7    6      4.98      0.00
    4    7    6     -5.24      0.00
    5    7    6      1.90      0.00
    6    7    6     -2.39      0.00
    7    7    6     -0.12      0.00
    8    7    6      1.04      0.00
    9    7    6     -1.28      0.00
   10    7    6      2.72      0.00
   11    7    6      0.24      0.00
   12    7    6      2.96      0.00
   13    7    6      1.11      0.00
   14    7    6     -0.06      0.00
  -15    8    6      1.92      0.00
  -14    8    6     -1.08      0.00
  -13    8    6      1.02      0.00
  -12    8    6      1.17      0.00
  -11    8    6     -2.67      0.00
  -10    8    6      3.35      0.00
   -9    8    6     -4.38      0.00
   -8    8    6      2.73      0.00
   -7    8    6     -2.06      0.00
   -6    8    6      2.30      0.00
   -5    8    6      4.42      0.00
   -4    8    6      5.60      0.00
   -3    8    6     11.00      0.00
   -2    8    6      9.22      0.00
   -1    8    6      7.57      0.00
    0    8    6      6.97      0.00
    1    8    6     -1.44      0.00
    2    8    6      4.54      0.00
    3    8    6     -6.13      0.00
    4    8    6      3.71      0.00
    5    8    6     -4.90      0.00
    6    8    6      2.45      0.00
    7    8    6     -0.55      0.00
    8    8    6      0.67      0.00
    9    8    6      2.68      0.00
   10    8    6      0.48      0.00
   11    8    6      3.54      0.00
   12    8    6      0.97      0.00
   13    8    6      1.06      0.00
  -15    9    6     -1.03      0.00
  -14    9    6      1.91      0.00
  -13    9    6     -1.68      0.00
  -12    9    6     -0.61      0.00
  -11    9    6      1.13      0.00
  -10    9    6     -4.43      0.00
   -9    9    6      4.55      0.00
   -8    9    6     -4.21      0.00
   -7    9    6      5.66      0.00
   -6    9    6      0.43      0.00
   -5    9    6      6.53      0.00
   -4    9    6      8.99      0.00
   -3    9    6      7.55      0.00
   -2    9    6     10.70      0.00
   -1    9    6      4.90      0.00
    0    9    6      2.66      0.00
    1    9    6      1.49      0.00
    2    9    6     -4.11      0.00
    3    9    6      2.82      0.00
    4    9    6     -5.83      0.00
    5    9    6      4.46      0.00
    6    9    6     -2.67      0.00
    7    9    6      3.69      0.00
    8    9    6      1.69      0.00
    9    9    6      2.35      0.00
   10    9    6      3.56      0.00
   11    9    6      1.32      0.00
   12    9    6      2.21      0.00
   13    9    6      0.19      0.00
  -15   10    6      1.06      0.00
  -14   10    6     -2.44      0.00
  -13   10    6      1.19      0.00
  -12   10    6     -2.17      0.00
  -11   10    6     -1.98      0.00
  -10   10    6      2.58      0.00
   -9   10    6     -3.89      0.00
   -8   10    6      7.45      0.00
   -7   10    6     -2.40      0.00
   -6   10    6      9.08      0.00
   -5   10    6      3.30      0.00
   -4   10    6      8.67      0.00
   -3   10    6      9.48      0.00
   -2   10    6      4.47      0.00
   -1   10    6      5.67      0.00
    0   10    6     -0.95      0.00
    1   10    6     -0.86      0.00
    2   10    6     -0.70      0.00
    3   10    6     -3.97      0.00
    4   10    6      3.96      0.00
    5   10    6     -3.56      0.00
    6   10    6      6.16      0.00
    7   10    6      0.08      0.00
    8   10    6      5.25      0.00
    9   10    6      2.75      0.00
   10   10    6      2.96      0.00
   11   10    6      2.53      0.00
   12   10    6      0.52      0.00
   13   10    6      0.32      0.00
  -14   11    6      1.01      0.00
  -13   11    6     -3.11      0.00
  -12   11    6      0.57      0.00
  -11   11    6     -0.90      0.00
  -10   11    6     -1.13      0.00
   -9   11    6      5.84      0.00
   -8   11    6     -1.69      0.00
   -7   11    6      9.85      0.00
   -6   11    6     -0.82      0.00
   -5   11    6     10.84      0.00
   -4   11    6      3.88      0.00
   -3   11    6      7.04      0.00
   -2   11    6      5.38      0.00
   -1   11    6     -0.46      0.00
    0   11    6      1.16      0.00
    1   11    6     -3.61      0.00
    2   11    6     -1.07      0.00
    3   11    6      0.75      0.00
    4   11    6     -1.99      0.00
    5   11    6      6.25      0.00
    6   11    6     -0.89      0.00
    7   11    6      7.60      0.00
    8   11    6      1.37      0.00
    9   11    6      5.41      0.00
   10   11    6      1.75      0.00
   11   11    6      1.59      0.00
   12   11    6      0.98      0.00
  -14   12    6     -1.57      0.00
  -13   12    6      1.01      0.00
  -12   12    6     -2.04      0.00
  -11   12    6      1.50      0.00
  -10   12    6      2.50      0.00
   -9   12    6      1.25      0.00
   -8   12    6      8.09      0.00
   -7   12    6     -0.30      0.00
   -6   12    6     10.34      0.00
   -5   12    6     -0.64      0.00
   -4   12    6     10.16      0.00
   -3   12    6      1.48      0.00
   -2   12    6      3.41      0.00
   -1   12    6      0.70      0.00
    0   12    6     -3.23      0.00
    1   12    6      0.03      0.00
    2   12    6     -2.36      0.00
    3   12    6      0.56      0.00
    4   12    6      3.71      0.00
    5   12    6     -0.01      0.00
    6   12    6      7.86      0.00
    7   12    6      0.32      0.00
    8   12    6      7.40      0.00
    9   12    6      0.31      0.00
   10   12    6      3.30      0.00
   11   12    6      0.44      0.00
   12   12    6      0.11      0.00
  -13   13    6     -0.55      0.00
  -12   13    6      1.86      0.00
  -11   13    6      0.65      0.00
  -10   13    6      3.50      0.00
   -9   13    6      5.34      0.00
   -8   13    6      2.52      0.00
   -7   13    6      7.72      0.00
   -6   13    6     -0.44      0.00
   -5   13    6      9.60      0.00
   -4   13    6     -1.82      0.00
   -3   13    6      7.72      0.00
   -2   13    6     -1.85      0.00
   -1   13    6      0.39      0.00
    0   13    6     -1.29      0.00
    1   13    6     -2.85      0.00
    2   13    6      1.32      0.00
    3   13    6      0.81      0.00
    4   13    6      1.92      0.00
    5   13    6      5.85      0.00
    6   13    6      0.69      0.00
    7   13    6      7.68      0.00
    8   13    6     -0.77      0.00
    9   13    6      4.99      0.00
   10   13    6     -1.14      0.00
   11   13    6      0.89      0.00
   12   13    6      0.45      0.00
  -13   14    6      0.76      0.00
  -12   14    6      1.06      0.00
  -11   14    6      3.28      0.00
  -10   14    6      3.13      0.00
   -9   14    6      4.46      0.00
   -8   14    6      5.44      0.00
   -7   14    6      1.98      0.00
   -6   14    6      6.38      0.00
   -5   14    6     -1.34      0.00
   -4   14    6      8.20      0.00
   -3   14    6     -3.68      0.00
   -2   14    6      4.59      0.00
   -1   14    6     -3.75      0.00
    0   14    6     -0.80      0.00
    1   14    6     -0.25      0.00
    2   14    6     -0.44      0.00
    3   14    6      2.79      0.00
    4   14    6      3.41      0.00
    5   14    6      2.18      0.00
    6   14    6      6.09      0.00
    7   14    6     -0.25      0.00
    8   14    6      5.55      0.00
    9   14    6     -2.49      0.00
   10   14    6      2.22      0.00
   11   14    6     -0.64      0.00
  -12   15    6      1.48      0.00
  -11   15    6      2.13      0.00
  -10   15    6      4.14      0.00
   -9   15    6      3.71      0.00
   -8   15    6      3.66      0.00
   -7   15    6      4.03      0.00
   -6   15    6      0.80      0.00
   -5   15    6      5.42      0.00
   -4   15    6     -2.72      0.00
   -3   15    6      5.87      0.00
   -2   15    6     -5.17      0.00
   -1   15    6      2.08      0.00
    0   15    6     -2.89      0.00
    1   15    6      0.03      0.00
    2   15    6      2.00      0.00
    3   15    6      2.02      0.00
    4   15    6      3.27      0.00
    5   15    6      4.13      0.00
    6   15    6      1.67      0.00
    7   15    6      4.44      0.00
    8   15    6     -1.87      0.00
    9   15    6      3.02      0.00
   10   15    6     -2.22      0.00
   11   15    6      0.78      0.00
  -12   16    6      1.63      0.00
  -11   16    6      2.04      0.00
  -10   16    6      2.30      0.00
   -9   16    6      3.77      0.00
   -8   16    6      2.73      0.00
   -7   16    6      2.19      0.00
   -6   16    6      2.97      0.00
   -5   16    6     -0.67      0.00
   -4   16    6      4.14      0.00
   -3   16    6     -4.21      0.00
   -2   16    6      3.43      0.00
   -1   16    6     -4.79      0.00
    0   16    6      1.59      0.00
    1   16    6      0.00      0.00
    2   16    6      1.73      0.00
    3   16    6      3.32      0.00
    4   16    6      3.07      0.00
    5   16    6      3.19      0.00
    6   16    6      2.94      0.00
    7   16    6      0.74      0.00
    8   16    6      2.15      0.00
    9   16    6     -2.18      0.00
   10   16    6      1.66      0.00
  -11   17    6      1.37      0.00
  -10   17    6      2.18      0.00
   -9   17    6      1.67      0.00
   -8   17    6      2.61      0.00
   -7   17    6      1.59      0.00
   -6   17    6      0.69      0.00
   -5   17    6      2.13      0.00
   -4   17    6     -2.22      0.00
   -3   17    6      2.59      0.00
   -2   17    6     -4.41      0.00
   -1   17    6      2.78      0.00
    0   17    6     -2.26      0.00
    1   17    6      2.61      0.00
    2   17    6      2.25      0.00
    3   17    6      2.71      0.00
    4   17    6      3.38      0.00
    5   17    6      2.53      0.00
    6   17    6      2.91      0.00
    7   17    6      0.69      0.00
    8   17    6      0.09      0.00
    9   17    6      0.84      0.00
  -10   18    6      1.08      0.00
   -9   18    6      1.64      0.00
   -8   18    6      0.69      0.00
   -7   18    6      1.42      0.00
   -6   18    6      0.80      0.00
   -5   18    6     -0.72      0.00
   -4   18    6      1.30      0.00
   -3   18    6     -2.48      0.00
   -2   18    6      2.32      0.00
   -1   18    6     -2.73      0.00
    0   18    6      3.74      0.00
    1   18    6      0.16      0.00
    2   18    6      3.08      0.00
    3   18    6      2.52      0.00
    4   18    6      2.69      0.00
    5   18    6      2.96      0.00
    6   18    6      0.68      0.00
    7   18    6      2.17      0.00
    8   18    6     -1.00      0.00
    9   18    6      0.14      0.00
  -10   19    6     -0.10      0.00
   -9   19    6      0.52      0.00
   -8   19    6      1.04      0.00
   -7   19    6     -0.04      0.00
   -6   19    6      0.46      0.00
   -5   19    6      0.40      0.00
   -4   19    6     -0.94      0.00
   -3   19    6      1.32      0.00
   -2   19    6     -1.04      0.00
   -1   19    6      3.32      0.00
    0   19    6     -1.01      0.00
    1   19    6      3.92      0.00
    2   19    6      0.81      0.00
    3   19    6      2.66      0.00
    4   19    6      1.84      0.00
    5   19    6      1.76      0.00
    6   19    6      1.96      0.00
    7   19    6     -1.37      0.00
    8   19    6      1.28      0.00
   -8   20    6      0.02      0.00
   -7   20    6      0.94      0.00
   -6   20    6     -0.36      0.00
   -5   20    6      0.13      0.00
   -4   20    6      0.76      0.00
   -3   20    6      0.46      0.00
   -2   20    6      1.98      0.00
   -1   20    6      0.17      0.00
    0   20    6      3.56      0.00
    1   20    6     -0.57      0.00
    2   20    6      2.68      0.00
    3   20    6      0.65      0.00
    4   20    6      1.98      0.00
    5   20    6      0.73      0.00
    6   20    6      0.00      0.00
    7   20    6      0.65      0.00
   -7   21    6     -0.39      0.00
   -6   21    6      0.95      0.00
   -5   21    6     -0.03      0.00
   -4   21    6      0.85      0.00
   -3   21    6      1.43      0.00
   -2   21    6      1.68      0.00
   -1   21    6      2.02      0.00
    0   21    6     -0.04      0.00
    1   21    6      2.40      0.00
    2   21    6     -0.28      0.00
    3   21    6      1.33      0.00
    4   21    6      0.36      0.00
    5   21    6      0.78      0.00
    6   21    6     -0.57      0.00
   -6   22    6     -0.77      0.00
   -5   22    6      1.01      0.00
   -4   22    6      0.86      0.00
   -3   22    6      1.75      0.00
   -2   22    6      1.30      0.00
   -1   22    6      1.37      0.00
    0   22    6      1.39      0.00
    1   22    6     -0.33      0.00
    2   22    6      0.97      0.00
    3   22    6      0.43      0.00
    4   22    6      0.19      0.00
   -3   23    6      1.30      0.00
   -2   23    6      1.70      0.00
   -1   23    6      0.70      0.00
    0   23    6      0.52      0.00
    1   23    6      0.84      0.00
  -15    0    7     -2.48      0.00
  -13    0    7     -3.34      0.00
  -11    0    7     -1.48      0.00
   -9    0    7      0.32      0.00
   -7    0    7      2.64      0.00
   -5    0    7      3.70      0.00
   -3    0    7      2.65      0.00
   -1    0    7      0.57      0.00
    1    0    7     -1.06      0.00
    3    0    7     -2.07      0.00
    5    0    7     -1.79      0.00
    7    0    7     -1.94      0.00
    9    0    7     -1.18      0.00
   11    0    7      0.29      0.00
   13    0    7      3.43      0.00
  -16    1    7     -1.17      0.00
  -15    1    7     -0.04      0.00
  -14    1    7     -3.06      0.00
  -13    1    7     -0.52      0.00
  -12    1    7     -2.06      0.00
  -11    1    7     -0.19      0.00
  -10    1    7     -0.48      0.00
   -9    1    7      1.51      0.00
   -8    1    7      1.27      0.00
   -7    1    7      1.82      0.00
   -6    1    7      2.67      0.00
   -5    1    7      0.02      0.00
   -4    1    7      2.88      0.00
   -3    1    7     -2.91      0.00
   -2    1    7      1.46      0.00
   -1    1    7     -3.85      0.00
    0    1    7      0.87      0.00
    1    1    7     -1.44      0.00
    2    1    7     -1.05      0.00
    3    1    7      0.65      0.00
    4    1    7     -1.84      0.00
    5    1    7     -0.33      0.00
    6    1    7     -2.26      0.00
    7    1    7     -0.52      0.00
    8    1    7     -1.56      0.00
    9    1    7      0.19      0.00
   10    1    7     -0.98      0.00
   11    1    7      0.73      0.00
   12    1    7      1.44      0.00
   13    1    7      0.14      0.00
   14    1    7      2.91      0.00
  -16    2    7      0.66      0.00
  -15    2    7     -1.76      0.00
  -14    2    7     -0.43      0.00
  -13    2    7     -1.93      0.00
  -12    2    7     -1.07      0.00
  -11    2    7     -0.31      0.00
  -10    2    7      0.73      0.00
   -9    2    7      0.29      0.00
   -8    2    7      3.14      0.00
   -7    2    7      0.82      0.00
   -6    2    7      1.72      0.00
   -5    2    7      1.18      0.00
   -4    2    7     -2.52      0.00
   -3    2    7      1.18      0.00
   -2    2    7     -6.30      0.00
   -1    2    7      2.62      0.00
    0    2    7     -4.90      0.00
    1    2    7      2.88      0.00
    2    2    7     -0.61      0.00
    3    2    7     -0.55      0.00
    4    2    7      0.07      0.00
    5    2    7     -2.46      0.00
    6    2    7     -1.11      0.00
    7    2    7     -2.32      0.00
    8    2    7      0.03      0.00
    9    2    7     -1.45      0.00
   10    2    7      0.89      0.00
   11    2    7     -1.06      0.00
   12    2    7      1.14      0.00
   13    2    7      1.19      0.00
   14    2    7     -0.34      0.00
  -16    3    7     -0.76      0.00
  -15    3    7      0.74      0.00
  -14    3    7     -1.33      0.00
  -13    3    7     -1.05      0.00
  -12    3    7      0.11      0.00
  -11    3    7     -1.15      0.00
  -10    3    7      0.89      0.00
   -9    3    7      2.04      0.00
   -8    3    7     -0.14      0.00
   -7    3    7      2.85      0.00
   -6    3    7     -0.86      0.00
   -5    3    7     -0.48      0.00
   -4    3    7     -0.65      0.00
   -3    3    7     -5.34      0.00
   -2    3    7      2.03      0.00
   -1    3    7     -6.43      0.00
    0    3    7      6.42      0.00
    1    3    7     -3.61      0.00
    2    3    7      4.06      0.00
    3    3    7     -0.89      0.00
    4    3    7     -1.15      0.00
    5    3    7     -1.56      0.00
    6    3    7     -2.71      0.00
    7    3    7     -0.25      0.00
    8    3    7     -1.85      0.00
    9    3    7      0.90      0.00
   10    3    7     -2.05      0.00
   11    3    7      1.38      0.00
   12    3    7     -1.33      0.00
   13    3    7      1.16      0.00
   14    3    7      0.36      0.00
  -16    4    7      1.74      0.00
  -15    4    7     -0.91      0.00
  -14    4    7      0.35      0.00
  -13    4    7      0.07      0.00
  -12    4    7     -1.74      0.00
  -11    4    7      1.98      0.00
  -10    4    7     -0.65      0.00
   -9    4    7      0.98      0.00
   -8    4    7      2.00      0.00
   -7    4    7     -1.51      0.00
   -6    4    7      0.82      0.00
   -5    4    7     -2.46      0.00
   -4    4    7     -2.73      0.00
   -3    4    7     -0.16      0.00
   -2    4    7     -4.64      0.00
   -1    4    7      6.38      0.00
    0    4    7     -4.13      0.00
    1    4    7      8.90      0.00
    2    4    7     -3.28      0.00
    3    4    7      3.11      0.00
    4    4    7     -2.77      0.00
    5    4    7     -1.46      0.00
    6    4    7     -1.40      0.00
    7    4    7     -1.89      0.00
    8    4    7      1.20      0.00
    9    4    7     -2.09      0.00
   10    4    7      1.09      0.00
   11    4    7     -2.50      0.00
   12    4    7      1.82      0.00
   13    4    7     -0.87      0.00
   14    4    7      1.22      0.00
  -16    5    7     -0.21      0.00
  -15    5    7      1.85      0.00
  -14    5    7     -0.49      0.00
  -13    5    7     -0.43      0.00
  -12    5    7      1.99      0.00
  -11    5    7     -2.15      0.00
  -10    5    7      3.08      0.00
   -9    5    7     -0.62      0.00
   -8    5    7      0.17      0.00
   -7    5    7      0.37      0.00
   -6    5    7     -2.72      0.00
   -5    5    7     -1.00      0.00
   -4    5    7     -2.18      0.00
   -3    5    7     -1.65      0.00
   -2    5    7      4.00      0.00
   -1    5    7     -1.03      0.00
    0    5    7      9.98      0.00
    1    5    7     -3.21      0.00
    2    5    7      7.94      0.00
    3    5    7     -4.68      0.00
    4    5    7      1.89      0.00
    5    5    7     -3.58      0.00
    6    5    7     -0.54      0.00
    7    5    7      0.28      0.00
    8    5    7     -1.55      0.00
    9    5    7      1.36      0.00
   10    5    7     -2.46      0.00
   11    5    7      1.28      0.00
   12    5    7     -1.36      0.00
   13    5    7      2.25      0.00
  -15    6    7     -0.56      0.00
  -14    6    7      1.35      0.00
  -13    6    7      0.70      0.00
  -12    6    7     -1.25      0.00
  -11    6    7      3.80      0.00
  -10    6    7     -2.78      0.00
   -9    6    7      3.21      0.00
   -8    6    7     -1.78      0.00
   -7    6    7     -0.61      0.00
   -6    6    7     -1.27      0.00
   -5    6    7     -2.61      0.00
   -4    6    7      0.22      0.00
   -3    6    7      1.44      0.00
   -2    6    7      2.85      0.00
   -1    6    7      8.14      0.00
    0    6    7      0.83      0.00
    1    6    7      9.43      0.00
    2    6    7     -4.55      0.00
    3    6    7      5.56      0.00
    4    6    7     -5.83      0.00
    5    6    7      1.97      0.00
    6    6    7     -2.46      0.00
    7    6    7      0.20      0.00
    8    6    7      1.03      0.00
    9    6    7     -1.70      0.00
   10    6    7      0.94      0.00
   11    6    7     -1.25      0.00
   12    6    7      1.87      0.00
   13    6    7      0.39      0.00
  -15    7    7      1.61      0.00
  -14    7    7     -0.62      0.00
  -13    7    7      0.70      0.00
  -12    7    7      2.26      0.00
  -11    7    7     -2.51      0.00
  -10    7    7      4.72      0.00
   -9    7    7     -4.17      0.00
   -8    7    7      2.97      0.00
   -7    7    7     -3.33      0.00
   -6    7    7     -0.44      0.00
   -5    7    7     -0.53      0.00
   -4    7    7      0.23      0.00
   -3    7    7      5.00      0.00
   -2    7    7      5.81      0.00
   -1    7    7      5.87      0.00
    0    7    7      7.89      0.00
    1    7    7     -0.70      0.00
    2    7    7      6.43      0.00
    3    7    7     -6.13      0.00
    4    7    7      4.16      0.00
    5    7    7     -5.43      0.00
    6    7    7      2.54      0.00
    7    7    7     -1.12      0.00
    8    7    7      0.30      0.00
    9    7    7      0.72      0.00
   10    7    7     -0.70      0.00
   11    7    7      1.15      0.00
   12    7    7      0.78      0.00
   13    7    7      1.41      0.00
  -15    8    7     -0.61      0.00
  -14    8    7      1.53      0.00
  -13    8    7     -0.17      0.00
  -12    8    7     -0.43      0.00
  -11    8    7      3.05      0.00
  -10    8    7     -4.51      0.00
   -9    8    7      4.99      0.00
   -8    8    7     -5.58      0.00
   -7    8    7      3.39      0.00
   -6    8    7     -3.44      0.00
   -5    8    7      1.88      0.00
   -4    8    7      3.63      0.00
   -3    8    7      4.55      0.00
   -2    8    7      8.85      0.00
   -1    8    7      6.11      0.00
    0    8    7      4.48      0.00
    1    8    7      4.31      0.00
    2    8    7     -3.18      0.00
    3    8    7      4.01      0.00
    4    8    7     -6.51      0.00
    5    8    7      4.00      0.00
    6    8    7     -3.97      0.00
    7    8    7      2.97      0.00
    8    8    7     -0.42      0.00
    9    8    7      1.07      0.00
   10    8    7      0.70      0.00
   11    8    7      1.07      0.00
   12    8    7      1.07      0.00
   13    8    7      1.24      0.00
  -15    9    7      0.74      0.00
  -14    9    7     -1.45      0.00
  -13    9    7      1.09      0.00
  -12    9    7     -0.15      0.00
  -11    9    7     -2.42      0.00
  -10    9    7      3.21      0.00
   -9    9    7     -5.80      0.00
   -8    9    7      5.73      0.00
   -7    9    7     -5.70      0.00
   -6    9    7      5.41      0.00
   -5    9    7     -0.82      0.00
   -4    9    7      5.96      0.00
   -3    9    7      7.68      0.00
   -2    9    7      5.92      0.00
   -1    9    7      7.77      0.00
    0    9    7      2.31      0.00
    1    9    7      1.19      0.00
    2    9    7      1.19      0.00
    3    9    7     -4.51      0.00
    4    9    7      3.31      0.00
    5    9    7     -5.44      0.00
    6    9    7      4.68      0.00
    7    9    7     -2.19      0.00
    8    9    7      3.87      0.00
    9    9    7      0.10      0.00
   10    9    7      2.31      0.00
   11    9    7      0.79      0.00
   12    9    7      1.53      0.00
   13    9    7      0.02      0.00
  -14   10    7      0.84      0.00
  -13   10    7     -1.97      0.00
  -12   10    7     -0.19      0.00
  -11   10    7     -0.50      0.00
  -10   10    7     -3.50      0.00
   -9   10    7      4.30      0.00
   -8   10    7     -4.97      0.00
   -7   10    7      7.46      0.00
   -6   10    7     -4.02      0.00
   -5   10    7      8.87      0.00
   -4   10    7      2.51      0.00
   -3   10    7      8.25      0.00
   -2   10    7      7.17      0.00
   -1   10    7      2.91      0.00
    0   10    7      3.80      0.00
    1   10    7     -1.47      0.00
    2   10    7     -0.98      0.00
    3   10    7      0.35      0.00
    4   10    7     -4.22      0.00
    5   10    7      4.26      0.00
    6   10    7     -3.24      0.00
    7   10    7      6.07      0.00
    8   10    7     -0.64      0.00
    9   10    7      4.75      0.00
   10   10    7      0.33      0.00
   11   10    7      2.25      0.00
   12   10    7      0.38      0.00
  -14   11    7     -1.65      0.00
  -13   11    7      0.32      0.00
  -12   11    7     -2.31      0.00
  -11   11    7     -0.88      0.00
  -10   11    7      0.69      0.00
   -9   11    7     -1.84      0.00
   -8   11    7      6.39      0.00
   -7   11    7     -2.79      0.00
   -6   11    7      9.66      0.00
   -5   11    7     -1.78      0.00
   -4   11    7     11.27      0.00
   -3   11    7      2.77      0.00
   -2   11    7      6.41      0.00
   -1   11    7      3.13      0.00
    0   11    7     -1.06      0.00
    1   11    7      0.89      0.00
    2   11    7     -2.57      0.00
    3   11    7     -1.36      0.00
    4   11    7      1.73      0.00
    5   11    7     -2.42      0.00
    6   11    7      6.24      0.00
    7   11    7     -0.92      0.00
    8   11    7      7.04      0.00
    9   11    7     -0.16      0.00
   10   11    7      3.95      0.00
   11   11    7      0.20      0.00
   12   11    7      0.92      0.00
  -14   12    7     -0.23      0.00
  -13   12    7     -1.32      0.00
  -12   12    7     -0.02      0.00
  -11   12    7     -1.18      0.00
  -10   12    7      0.96      0.00
   -9   12    7      3.65      0.00
   -8   12    7      1.08      0.00
   -7   12    7      7.79      0.00
   -6   12    7     -1.12      0.00
   -5   12    7     11.01      0.00
   -4   12    7     -1.23      0.00
   -3   12    7     10.25      0.00
   -2   12    7     -0.12      0.00
   -1   12    7      2.52      0.00
    0   12    7     -0.21      0.00
    1   12    7     -2.87      0.00
    2   12    7      0.18      0.00
    3   12    7     -1.00      0.00
    4   12    7     -0.24      0.00
    5   12    7      4.28      0.00
    6   12    7     -0.10      0.00
    7   12    7      7.61      0.00
    8   12    7     -0.16      0.00
    9   12    7      5.84      0.00
   10   12    7     -0.60      0.00
   11   12    7      1.74      0.00
   12   12    7      0.35      0.00
  -13   13    7     -0.33      0.00
  -12   13    7     -0.09      0.00
  -11   13    7      1.44      0.00
  -10   13    7      1.88      0.00
   -9   13    7      3.97      0.00
   -8   13    7      5.61      0.00
   -7   13    7      2.40      0.00
   -6   13    7      7.70      0.00
   -5   13    7     -0.98      0.00
   -4   13    7     10.26      0.00
   -3   13    7     -2.75      0.00
   -2   13    7      6.60      0.00
   -1   13    7     -2.93      0.00
    0   13    7     -0.43      0.00
    1   13    7     -0.95      0.00
    2   13    7     -1.90      0.00
    3   13    7      1.09      0.00
    4   13    7      1.89      0.00
    5   13    7      1.60      0.00
    6   13    7      6.09      0.00
    7   13    7      0.85      0.00
    8   13    7      6.54      0.00
    9   13    7     -1.14      0.00
   10   13    7      2.99      0.00
   11   13    7     -0.43      0.00
  -13   14    7      1.43      0.00
  -12   14    7      0.49      0.00
  -11   14    7      2.08      0.00
  -10   14    7      4.05      0.00
   -9   14    7      4.38      0.00
   -8   14    7      4.93      0.00
   -7   14    7      5.10      0.00
   -6   14    7      1.69      0.00
   -5   14    7      6.63      0.00
   -4   14    7     -2.07      0.00
   -3   14    7      7.50      0.00
   -2   14    7     -4.65      0.00
   -1   14    7      2.73      0.00
    0   14    7     -3.51      0.00
    1   14    7     -0.97      0.00
    2   14    7      0.40      0.00
    3   14    7      0.78      0.00
    4   14    7      2.72      0.00
    5   14    7      3.98      0.00
    6   14    7      2.70      0.00
    7   14    7      5.40      0.00
    8   14    7     -0.31      0.00
    9   14    7      3.65      0.00
   10   14    7     -1.67      0.00
   11   14    7      0.83      0.00
  -12   15    7      2.60      0.00
  -11   15    7      2.17      0.00
  -10   15    7      3.87      0.00
   -9   15    7      5.07      0.00
   -8   15    7      4.22      0.00
   -7   15    7      3.44      0.00
   -6   15    7      3.58      0.00
   -5   15    7      0.24      0.00
   -4   15    7      4.88      0.00
   -3   15    7     -3.62      0.00
   -2   15    7      3.97      0.00
   -1   15    7     -5.36      0.00
    0   15    7      0.73      0.00
    1   15    7     -1.71      0.00
    2   15    7      0.86      0.00
    3   15    7      2.46      0.00
    4   15    7      3.03      0.00
    5   15    7      3.99      0.00
    6   15    7      3.60      0.00
    7   15    7      2.03      0.00
    8   15    7      2.80      0.00
    9   15    7     -1.59      0.00
   10   15    7      1.54      0.00
  -12   16    7      0.57      0.00
  -11   16    7      3.28      0.00
  -10   16    7      3.24      0.00
   -9   16    7      3.74      0.00
   -8   16    7      3.73      0.00
   -7   16    7      2.57      0.00
   -6   16    7      1.53      0.00
   -5   16    7      2.22      0.00
   -4   16    7     -1.29      0.00
   -3   16    7      2.52      0.00
   -2   16    7     -4.84      0.00
   -1   16    7      1.70      0.00
    0   16    7     -4.02      0.00
    1   16    7      1.57      0.00
    2   16    7      1.06      0.00
    3   16    7      3.14      0.00
    4   16    7      3.84      0.00
    5   16    7      3.08      0.00
    6   16    7      4.06      0.00
    7   16    7      1.25      0.00
    8   16    7      0.62      0.00
    9   16    7      0.92      0.00
  -11   17    7      1.03      0.00
  -10   17    7      3.01      0.00
   -9   17    7      2.72      0.00
   -8   17    7      2.15      0.00
   -7   17    7      1.90      0.00
   -6   17    7      1.16      0.00
   -5   17    7      0.06      0.00
   -4   17    7      0.66      0.00
   -3   17    7     -2.59      0.00
   -2   17    7      0.87      0.00
   -1   17    7     -4.61      0.00
    0   17    7      2.27      0.00
    1   17    7     -1.18      0.00
    2   17    7      3.66      0.00
    3   17    7      2.71      0.00
    4   17    7      3.81      0.00
    5   17    7      4.08      0.00
    6   17    7      1.12      0.00
    7   17    7      3.09      0.00
    8   17    7     -0.66      0.00
    9   17    7      0.11      0.00
  -10   18    7      0.92      0.00
   -9   18    7      1.75      0.00
   -8   18    7      1.63      0.00
   -7   18    7      0.67      0.00
   -6   18    7      0.69      0.00
   -5   18    7     -0.04      0.00
   -4   18    7     -0.90      0.00
   -3   18    7     -0.55      0.00
   -2   18    7     -2.74      0.00
   -1   18    7      1.59      0.00
    0   18    7     -2.70      0.00
    1   18    7      4.23      0.00
    2   18    7      0.88      0.00
    3   18    7      4.46      0.00
    4   18    7      2.72      0.00
    5   18    7      2.59      0.00
    6   18    7      3.36      0.00
    7   18    7     -1.00      0.00
    8   18    7      2.00      0.00
   -9   19    7      0.48      0.00
   -8   19    7      0.43      0.00
   -7   19    7      1.11      0.00
   -6   19    7     -0.29      0.00
   -5   19    7     -0.03      0.00
   -4   19    7     -0.88      0.00
   -3   19    7     -0.62      0.00
   -2   19    7     -0.06      0.00
   -1   19    7     -1.61      0.00
    0   19    7      3.60      0.00
    1   19    7     -0.89      0.00
    2   19    7      4.68      0.00
    3   19    7      1.17      0.00
    4   19    7      3.60      0.00
    5   19    7      1.89      0.00
    6   19    7      0.61      0.00
    7   19    7      2.14      0.00
   -8   20    7      0.68      0.00
   -7   20    7     -0.34      0.00
   -6   20    7      0.85      0.00
   -5   20    7     -0.70      0.00
   -4   20    7      0.24      0.00
   -3   20    7     -0.56      0.00
   -2   20    7      0.64      0.00
   -1   20    7      1.54      0.00
    0   20    7     -0.72      0.00
    1   20    7      4.07      0.00
    2   20    7     -0.26      0.00
    3   20    7      3.33      0.00
    4   20    7      0.69      0.00
    5   20    7      1.98      0.00
    6   20    7      0.76      0.00
   -7   21    7      1.20      0.00
   -6   21    7     -0.71      0.00
   -5   21    7      0.73      0.00
   -4   21    7     -0.14      0.00
   -3   21    7      1.44      0.00
   -2   21    7      0.32      0.00
   -1   21    7      1.07      0.00
    0   21    7      2.21      0.00
    1   21    7     -0.74      0.00
    2   21    7      2.63      0.00
    3   21    7      0.05      0.00
    4   21    7      1.71      0.00
    5   21    7      0.04      0.00
   -5   22    7     -0.32      0.00
   -4   22    7      1.14      0.00
   -3   22    7      0.66      0.00
   -2   22    7      1.97      0.00
   -1   22    7      0.57      0.00
    0   22    7      0.22      0.00
    1   22    7      1.67      0.00
    2   22    7     -0.50      0.00
    3   22    7      1.07      0.00
  -16    0    8     -0.78      0.00
  -14    0    8     -2.24      0.00
  -12    0    8     -1.38      0.00
  -10    0    8     -0.18      0.00
   -8    0    8      0.59      0.00
   -6    0    8      1.21      0.00
   -4    0    8      4.80      0.00
   -2    0    8      6.17      0.00
    0    0    8      2.59      0.00
    2    0    8     -0.50      0.00
    4    0    8     -0.92      0.00
    6    0    8     -1.45      0.00
    8    0    8     -0.25      0.00
   10    0    8     -0.15      0.00
   12    0    8      2.01      0.00
  -16    1    8      0.01      0.00
  -15    1    8     -1.54      0.00
  -14    1    8     -1.01      0.00
  -13    1    8     -1.91      0.00
  -12    1    8     -1.09      0.00
  -11    1    8     -0.33      0.00
  -10    1    8      0.37      0.00
   -9    1    8      0.28      0.00
   -8    1    8      1.73      0.00
   -7    1    8      0.54      0.00
   -6    1    8      1.53      0.00
   -5    1    8      2.13      0.00
   -4    1    8      0.08      0.00
   -3    1    8      5.47      0.00
   -2    1    8     -3.10      0.00
   -1    1    8      4.52      0.00
    0    1    8     -3.97      0.00
    1    1    8      1.42      0.00
    2    1    8     -1.76      0.00
    3    1    8     -0.41      0.00
    4    1    8     -0.73      0.00
    5    1    8     -1.40      0.00
    6    1    8     -0.37      0.00
    7    1    8     -1.22      0.00
    8    1    8      0.57      0.00
    9    1    8     -0.27      0.00
   10    1    8      1.01      0.00
   11    1    8      0.04      0.00
   12    1    8      1.15      0.00
   13    1    8      2.54      0.00
  -16    2    8     -0.85      0.00
  -15    2    8     -0.68      0.00
  -14    2    8     -1.77      0.00
  -13    2    8     -2.15      0.00
  -12    2    8     -0.35      0.00
  -11    2    8     -1.25      0.00
  -10    2    8      0.64      0.00
   -9    2    8      1.73      0.00
   -8    2    8      0.24      0.00
   -7    2    8      2.67      0.00
   -6    2    8      0.03      0.00
   -5    2    8      1.63      0.00
   -4    2    8      2.21      0.00
   -3    2    8     -2.56      0.00
   -2    2    8      3.98      0.00
   -1    2    8     -6.67      0.00
    0    2    8      3.95      0.00
    1    2    8     -5.32      0.00
    2    2    8      2.07      0.00
    3    2    8     -2.27      0.00
    4    2    8     -0.55      0.00
    5    2    8     -1.66      0.00
    6    2    8     -2.10      0.00
    7    2    8      0.38      0.00
    8    2    8     -1.02      0.00
    9    2    8      1.41      0.00
   10    2    8     -1.00      0.00
   11    2    8      1.94      0.00
   12    2    8     -0.24      0.00
   13    2    8      1.08      0.00
  -16    3    8      0.48      0.00
  -15    3    8     -1.36      0.00
  -14    3    8     -1.65      0.00
  -13    3    8     -0.67      0.00
  -12    3    8     -2.79      0.00
  -11    3    8      1.39      0.00
  -10    3    8     -0.67      0.00
   -9    3    8      0.92      0.00
   -8    3    8      2.18      0.00
   -7    3    8     -0.48      0.00
   -6    3    8      2.21      0.00
   -5    3    8     -0.63      0.00
   -4    3    8     -0.29      0.00
   -3    3    8      0.95      0.00
   -2    3    8     -5.51      0.00
   -1    3    8      3.66      0.00
    0    3    8     -7.30      0.00
    1    3    8      5.30      0.00
    2    3    8     -5.05      0.00
    3    3    8      2.24      0.00
    4    3    8     -3.58      0.00
    5    3    8     -1.42      0.00
    6    3    8     -1.35      0.00
    7    3    8     -1.93      0.00
    8    3    8      1.66      0.00
    9    3    8     -1.26      0.00
   10    3    8      1.69      0.00
   11    3    8     -1.89      0.00
   12    3    8      1.94      0.00
   13    3    8     -1.04      0.00
  -15    4    8      0.04      0.00
  -14    4    8     -1.08      0.00
  -13    4    8     -2.42      0.00
  -12    4    8      1.26      0.00
  -11    4    8     -3.02      0.00
  -10    4    8      2.45      0.00
   -9    4    8     -0.42      0.00
   -8    4    8      0.58      0.00
   -7    4    8      1.27      0.00
   -6    4    8     -1.23      0.00
   -5    4    8      0.68      0.00
   -4    4    8     -1.75      0.00
   -3    4    8     -2.50      0.00
   -2    4    8      0.76      0.00
   -1    4    8     -5.36      0.00
    0    4    8      5.58      0.00
    1    4    8     -6.16      0.00
    2    4    8      5.84      0.00
    3    4    8     -5.75      0.00
    4    4    8      1.24      0.00
    5    4    8     -4.22      0.00
    6    4    8     -1.27      0.00
    7    4    8      0.49      0.00
    8    4    8     -1.29      0.00
    9    4    8      1.76      0.00
   10    4    8     -1.76      0.00
   11    4    8      1.17      0.00
   12    4    8     -2.12      0.00
   13    4    8      1.66      0.00
  -15    5    8     -0.77      0.00
  -14    5    8     -0.65      0.00
  -13    5    8      0.18      0.00
  -12    5    8     -2.99      0.00
  -11    5    8      3.10      0.00
  -10    5    8     -3.22      0.00
   -9    5    8      2.84      0.00
   -8    5    8     -1.04      0.00
   -7    5    8      0.28      0.00
   -6    5    8     -0.28      0.00
   -5    5    8     -2.18      0.00
   -4    5    8     -0.87      0.00
   -3    5    8     -1.91      0.00
   -2    5    8     -1.86      0.00
   -1    5    8      2.91      0.00
    0    5    8     -3.34      0.00
    1    5    8      6.78      0.00
    2    5    8     -6.08      0.00
    3    5    8      4.59      0.00
    4    5    8     -6.63      0.00
    5    5    8      1.02      0.00
    6    5    8     -2.64      0.00
    7    5    8     -0.09      0.00
    8    5    8      1.52      0.00
    9    5    8     -0.93      0.00
   10    5    8      0.46      0.00
   11    5    8     -1.50      0.00
   12    5    8      0.86      0.00
   13    5    8     -0.97      0.00
  -15    6    8      0.54      0.00
  -14    6    8     -0.59      0.00
  -13    6    8     -1.26      0.00
  -12    6    8      2.01      0.00
  -11    6    8     -3.56      0.00
  -10    6    8      4.40      0.00
   -9    6    8     -3.67      0.00
   -8    6    8      3.07      0.00
   -7    6    8     -2.37      0.00
   -6    6    8     -0.26      0.00
   -5    6    8     -1.75      0.00
   -4    6    8     -2.58      0.00
   -3    6    8     -0.03      0.00
   -2    6    8      0.28      0.00
   -1    6    8      0.92      0.00
    0    6    8      4.61      0.00
    1    6    8     -2.73      0.00
    2    6    8      5.75      0.00
    3    6    8     -6.78      0.00
    4    6    8      3.50      0.00
    5    6    8     -5.73      0.00
    6    6    8      2.11      0.00
    7    6    8     -0.62      0.00
    8    6    8      0.81      0.00
    9    6    8      0.47      0.00
   10    6    8     -0.36      0.00
   11    6    8     -0.55      0.00
   12    6    8      0.10      0.00
   13    6    8      1.10      0.00
  -15    7    8     -0.22      0.00
  -14    7    8      0.01      0.00
  -13    7    8      0.28      0.00
  -12    7    8     -1.72      0.00
  -11    7    8      3.57      0.00
  -10    7    8     -4.33      0.00
   -9    7    8      5.07      0.00
   -8    7    8     -4.57      0.00
   -7    7    8      2.90      0.00
   -6    7    8     -4.17      0.00
   -5    7    8     -0.76      0.00
   -4    7    8     -1.27      0.00
   -3    7    8     -0.56      0.00
   -2    7    8      3.12      0.00
   -1    7    8      2.46      0.00
    0    7    8      2.15      0.00
    1    7    8      3.94      0.00
    2    7    8     -3.59      0.00
    3    7    8      4.21      0.00
    4    7    8     -6.57      0.00
    5    7    8      3.69      0.00
    6    7    8     -3.65      0.00
    7    7    8      3.12      0.00
    8    7    8     -0.31      0.00
    9    7    8      1.29      0.00
   10    7    8     -1.05      0.00
   11    7    8      0.99      0.00
   12    7    8     -0.37      0.00
   13    7    8      1.42      0.00
  -15    8    8      0.06      0.00
  -14    8    8     -0.78      0.00
  -13    8    8     -0.20      0.00
  -12    8    8      1.24      0.00
  -11    8    8     -2.53      0.00
  -10    8    8      4.13      0.00
   -9    8    8     -5.24      0.00
   -8    8    8      5.04      0.00
   -7    8    8     -6.12      0.00
   -6    8    8      2.50      0.00
   -5    8    8     -4.71      0.00
   -4    8    8      0.99      0.00
   -3    8    8      1.78      0.00
   -2    8    8      2.37      0.00
   -1    8    8      4.93      0.00
    0    8    8      2.08      0.00
    1    8    8      1.16      0.00
    2    8    8      2.38      0.00
    3    8    8     -4.28      0.00
    4    8    8      3.53      0.00
    5    8    8     -5.33      0.00
    6    8    8      4.38      0.00
    7    8    8     -2.18      0.00
    8    8    8      3.52      0.00
    9    8    8     -1.22      0.00
   10    8    8      1.91      0.00
   11    8    8     -1.34      0.00
   12    8    8      2.00      0.00
  -14    9    8     -0.10      0.00
  -13    9    8     -0.67      0.00
  -12    9    8     -0.58      0.00
  -11    9    8      1.10      0.00
  -10    9    8     -3.60      0.00
   -9    9    8      3.96      0.00
   -8    9    8     -5.95      0.00
   -7    9    8      4.71      0.00
   -6    9    8     -7.09      0.00
   -5    9    8      3.99      0.00
   -4    9    8     -2.39      0.00
   -3    9    8      4.55      0.00
   -2    9    8      4.10      0.00
   -1    9    8      2.78      0.00
    0    9    8      3.96      0.00
    1    9    8      0.30      0.00
    2    9    8     -0.30      0.00
    3    9    8      1.39      0.00
    4    9    8     -4.38      0.00
    5    9    8      3.67      0.00
    6    9    8     -3.77      0.00
    7    9    8      5.00      0.00
    8    9    8     -1.70      0.00
    9    9    8      3.60      0.00
   10    9    8     -1.67      0.00
   11    9    8      2.16      0.00
   12    9    8     -0.80      0.00
  -14   10    8     -1.50      0.00
  -13   10    8     -0.20      0.00
  -12   10    8     -1.04      0.00
  -11   10    8     -1.47      0.00
  -10   10    8      0.46      0.00
   -9   10    8     -3.64      0.00
   -8   10    8      4.02      0.00
   -7   10    8     -5.85      0.00
   -6   10    8      5.73      0.00
   -5   10    8     -5.61      0.00
   -4   10    8      7.61      0.00
   -3   10    8      0.34      0.00
   -2   10    8      5.99      0.00
   -1   10    8      3.34      0.00
    0   10    8      0.82      0.00
    1   10    8      2.06      0.00
    2   10    8     -0.99      0.00
    3   10    8     -1.54      0.00
    4   10    8      1.24      0.00
    5   10    8     -3.74      0.00
    6   10    8      4.60      0.00
    7   10    8     -2.20      0.00
    8   10    8      5.34      0.00
    9   10    8     -1.63      0.00
   10   10    8      3.09      0.00
   11   10    8     -1.19      0.00
   12   10    8      1.38      0.00
  -14   11    8     -0.60      0.00
  -13   11    8     -1.27      0.00
  -12   11    8     -0.81      0.00
  -11   11    8     -1.83      0.00
  -10   11    8     -1.22      0.00
   -9   11    8      1.20      0.00
   -8   11    8     -2.03      0.00
   -7   11    8      5.04      0.00
   -6   11    8     -4.32      0.00
   -5   11    8      8.53      0.00
   -4   11    8     -2.98      0.00
   -3   11    8      9.57      0.00
   -2   11    8      0.37      0.00
   -1   11    8      4.05      0.00
    0   11    8      1.26      0.00
    1   11    8     -1.16      0.00
    2   11    8      0.42      0.00
    3   11    8     -1.30      0.00
    4   11    8     -1.99      0.00
    5   11    8      2.36      0.00
    6   11    8     -1.98      0.00
    7   11    8      5.79      0.00
    8   11    8     -1.17      0.00
    9   11    8      4.65      0.00
   10   11    8     -1.47      0.00
   11   11    8      1.76      0.00
  -13   12    8     -0.98      0.00
  -12   12    8     -1.19      0.00
  -11   12    8     -0.62      0.00
  -10   12    8     -0.78      0.00
   -9   12    8      1.26      0.00
   -8   12    8      3.31      0.00
   -7   12    8      0.13      0.00
   -6   12    8      6.70      0.00
   -5   12    8     -2.33      0.00
   -4   12    8     10.22      0.00
   -3   12    8     -2.18      0.00
   -2   12    8      7.68      0.00
   -1   12    8     -1.31      0.00
    0   12    8      1.13      0.00
    1   12    8     -0.27      0.00
    2   12    8     -1.94      0.00
    3   12    8     -0.45      0.00
    4   12    8     -0.15      0.00
    5   12    8     -0.68      0.00
    6   12    8      4.35      0.00
    7   12    8     -0.15      0.00
    8   12    8      5.63      0.00
    9   12    8     -1.20      0.00
   10   12    8      2.77      0.00
   11   12    8     -0.85      0.00
  -13   13    8      0.36      0.00
  -12   13    8     -1.04      0.00
  -11   13    8     -0.11      0.00
  -10   13    8      1.88      0.00
   -9   13    8      2.28      0.00
   -8   13    8      3.85      0.00
   -7   13    8      4.82      0.00
   -6   13    8      1.23      0.00
   -5   13    8      7.42      0.00
   -4   13    8     -1.73      0.00
   -3   13    8      8.62      0.00
   -2   13    8     -3.16      0.00
   -1   13    8      3.97      0.00
    0   13    8     -2.50      0.00
    1   13    8     -0.64      0.00
    2   13    8     -0.78      0.00
    3   13    8     -0.97      0.00
    4   13    8      0.53      0.00
    5   13    8      2.17      0.00
    6   13    8      1.51      0.00
    7   13    8      5.06      0.00
    8   13    8     -0.01      0.00
    9   13    8      3.59      0.00
   10   13    8     -1.44      0.00
   11   13    8      0.99      0.00
  -12   14    8      1.48      0.00
  -11   14    8      0.64      0.00
  -10   14    8      2.56      0.00
   -9   14    8      4.71      0.00
   -8   14    8      4.31      0.00
   -7   14    8      4.09      0.00
   -6   14    8      4.59      0.00
   -5   14    8      0.78      0.00
   -4   14    8      6.13      0.00
   -3   14    8     -2.57      0.00
   -2   14    8      5.08      0.00
   -1   14    8     -4.16      0.00
    0   14    8      1.14      0.00
    1   14    8     -2.50      0.00
    2   14    8     -0.18      0.00
    3   14    8      0.36      0.00
    4   14    8      1.36      0.00
    5   14    8      2.86      0.00
    6   14    8      3.42      0.00
    7   14    8      2.11      0.00
    8   14    8      3.33      0.00
    9   14    8     -1.07      0.00
   10   14    8      1.48      0.00
  -12   15    8     -0.02      0.00
  -11   15    8      3.06      0.00
  -10   15    8      3.15      0.00
   -9   15    8      4.43      0.00
   -8   15    8      4.86      0.00
   -7   15    8      3.72      0.00
   -6   15    8      2.49      0.00
   -5   15    8      3.16      0.00
   -4   15    8     -0.47      0.00
   -3   15    8      3.57      0.00
   -2   15    8     -3.82      0.00
   -1   15    8      2.03      0.00
    0   15    8     -4.27      0.00
    1   15    8      0.85      0.00
    2   15    8     -0.96      0.00
    3   15    8      2.19      0.00
    4   15    8      2.73      0.00
    5   15    8      2.81      0.00
    6   15    8      4.08      0.00
    7   15    8      2.11      0.00
    8   15    8      0.77      0.00
    9   15    8      1.14      0.00
  -11   16    8      1.31      0.00
  -10   16    8      4.10      0.00
   -9   16    8      3.86      0.00
   -8   16    8      3.64      0.00
   -7   16    8      2.88      0.00
   -6   16    8      1.93      0.00
   -5   16    8      0.82      0.00
   -4   16    8      1.28      0.00
   -3   16    8     -1.91      0.00
   -2   16    8      1.15      0.00
   -1   16    8     -4.73      0.00
    0   16    8      1.31      0.00
    1   16    8     -2.78      0.00
    2   16    8      3.14      0.00
    3   16    8      1.50      0.00
    4   16    8      4.02      0.00
    5   16    8      4.29      0.00
    6   16    8      1.73      0.00
    7   16    8      3.10      0.00
    8   16    8      0.00      0.00
    9   16    8     -0.31      0.00
  -10   17    8      2.05      0.00
   -9   17    8      3.24      0.00
   -8   17    8      2.58      0.00
   -7   17    8      1.60      0.00
   -6   17    8      1.08      0.00
   -5   17    8      0.22      0.00
   -4   17    8     -0.45      0.00
   -3   17    8     -0.60      0.00
   -2   17    8     -3.24      0.00
   -1   17    8      0.46      0.00
    0   17    8     -4.10      0.00
    1   17    8      3.34      0.00
    2   17    8     -0.13      0.00
    3   17    8      5.37      0.00
    4   17    8      2.99      0.00
    5   17    8      3.29      0.00
    6   17    8      3.83      0.00
    7   17    8     -0.46      0.00
    8   17    8      1.54      0.00
  -10   18    8      2.17      0.00
   -9   18    8      1.58      0.00
   -8   18    8      1.24      0.00
   -7   18    8      1.26      0.00
   -6   18    8     -0.06      0.00
   -5   18    8     -0.03      0.00
   -4   18    8     -1.37      0.00
   -3   18    8     -1.35      0.00
   -2   18    8     -1.36      0.00
   -1   18    8     -3.38      0.00
    0   18    8      2.26      0.00
    1   18    8     -1.73      0.00
    2   18    8      5.57      0.00
    3   18    8      1.55      0.00
    4   18    8      5.05      0.00
    5   18    8      2.67      0.00
    6   18    8      0.96      0.00
    7   18    8      2.35      0.00
   -9   19    8      0.79      0.00
   -8   19    8      1.02      0.00
   -7   19    8     -0.30      0.00
   -6   19    8      0.47      0.00
   -5   19    8     -1.19      0.00
   -4   19    8     -0.59      0.00
   -3   19    8     -2.14      0.00
   -2   19    8     -1.26      0.00
   -1   19    8     -0.02      0.00
    0   19    8     -1.91      0.00
    1   19    8      4.39      0.00
    2   19    8      0.28      0.00
    3   19    8      5.23      0.00
    4   19    8      1.39      0.00
    5   19    8      2.79      0.00
    6   19    8      1.45      0.00
   -7   20    8      0.94      0.00
   -6   20    8     -1.04      0.00
   -5   20    8     -0.12      0.00
   -4   20    8     -1.45      0.00
   -3   20    8     -0.08      0.00
   -2   20    8     -1.39      0.00
   -1   20    8     -0.35      0.00
    0   20    8      1.96      0.00
    1   20    8     -0.48      0.00
    2   20    8      4.07      0.00
    3   20    8      0.65      0.00
    4   20    8      2.98      0.00
    5   20    8      0.46      0.00
   -6   21    8      0.68      0.00
   -5   21    8     -0.87      0.00
   -4   21    8      0.08      0.00
   -3   21    8     -0.69      0.00
   -2   21    8      0.91      0.00
   -1   21    8     -0.12      0.00
    0   21    8     -0.02      0.00
    1   21    8      2.24      0.00
    2   21    8     -0.11      0.00
    3   21    8      2.01      0.00
   -3   22    8      0.85      0.00
   -2   22    8     -0.13      0.00
   -1   22    8      0.84      0.00
    0   22    8      0.36      0.00
    1   22    8     -0.50      0.00
  -15    0    9      0.28      0.00
  -13    0    9      1.33      0.00
  -11    0    9      0.70      0.00
   -9    0    9     -0.31      0.00
   -7    0    9     -0.41      0.00
   -5    0    9      0.97      0.00
   -3    0    9      7.86      0.00
   -1    0    9      9.25      0.00
    1    0    9      4.92      0.00
    3    0    9      2.39      0.00
    5    0    9      0.22      0.00
    7    0    9     -0.64      0.00
    9    0    9      0.55      0.00
   11    0    9      0.62      0.00
   13    0    9      2.73      0.00
  -15    1    9     -0.38      0.00
  -14    1    9      0.71      0.00
  -13    1    9     -1.44      0.00
  -12    1    9      1.44      0.00
  -11    1    9     -1.01      0.00
  -10    1    9      0.24      0.00
   -9    1    9      0.95      0.00
   -8    1    9     -0.13      0.00
   -7    1    9      1.37      0.00
   -6    1    9     -0.59      0.00
   -5    1    9      1.66      0.00
   -4    1    9      3.67      0.00
   -3    1    9      0.56      0.00
   -2    1    9      8.65      0.00
   -1    1    9     -2.74      0.00
    0    1    9      6.87      0.00
    1    1    9     -3.58      0.00
    2    1    9      3.56      0.00
    3    1    9     -1.94      0.00
    4    1    9      1.60      0.00
    5    1    9     -0.73      0.00
    6    1    9     -0.81      0.00
    7    1    9      1.06      0.00
    8    1    9      0.03      0.00
    9    1    9      1.40      0.00
   10    1    9      0.25      0.00
   11    1    9      1.46      0.00
   12    1    9      1.18      0.00
   13    1    9      0.86      0.00
  -15    2    9     -0.13      0.00
  -14    2    9     -1.67      0.00
  -13    2    9      1.09      0.00
  -12    2    9     -2.83      0.00
  -11    2    9      1.63      0.00
  -10    2    9     -0.49      0.00
   -9    2    9      0.55      0.00
   -8    2    9      1.87      0.00
   -7    2    9     -0.47      0.00
   -6    2    9      2.14      0.00
   -5    2    9      0.03      0.00
   -4    2    9      2.48      0.00
   -3    2    9      4.48      0.00
   -2    2    9     -1.75      0.00
   -1    2    9      6.23      0.00
    0    2    9     -6.10      0.00
    1    2    9      5.11      0.00
    2    2    9     -5.10      0.00
    3    2    9      3.20      0.00
    4    2    9     -2.87      0.00
    5    2    9      0.32      0.00
    6    2    9     -0.05      0.00
    7    2    9     -0.86      0.00
    8    2    9      2.45      0.00
    9    2    9      0.11      0.00
   10    2    9      2.03      0.00
   11    2    9     -0.23      0.00
   12    2    9      2.07      0.00
   13    2    9      0.44      0.00
  -15    3    9     -0.73      0.00
  -14    3    9     -0.06      0.00
  -13    3    9     -3.20      0.00
  -12    3    9      1.85      0.00
  -11    3    9     -3.15      0.00
  -10    3    9      2.14      0.00
   -9    3    9      0.17      0.00
   -8    3    9      0.55      0.00
   -7    3    9      1.39      0.00
   -6    3    9     -0.79      0.00
   -5    3    9      2.56      0.00
   -4    3    9      0.40      0.00
   -3    3    9      1.01      0.00
   -2    3    9      2.63      0.00
   -1    3    9     -4.65      0.00
    0    3    9      4.42      0.00
    1    3    9     -7.17      0.00
    2    3    9      4.82      0.00
    3    3    9     -5.52      0.00
    4    3    9      2.26      0.00
    5    3    9     -3.10      0.00
    6    3    9     -0.42      0.00
    7    3    9      1.57      0.00
    8    3    9     -0.35      0.00
    9    3    9      2.40      0.00
   10    3    9     -0.26      0.00
   11    3    9      1.66      0.00
   12    3    9     -0.99      0.00
   13    3    9      1.34      0.00
  -15    4    9     -0.51      0.00
  -14    4    9     -1.96      0.00
  -13    4    9      0.55      0.00
  -12    4    9     -4.05      0.00
  -11    4    9      2.94      0.00
  -10    4    9     -2.90      0.00
   -9    4    9      2.36      0.00
   -8    4    9     -0.47      0.00
   -7    4    9      0.37      0.00
   -6    4    9      0.72      0.00
   -5    4    9     -0.79      0.00
   -4    4    9      1.87      0.00
   -3    4    9     -0.70      0.00
   -2    4    9     -1.18      0.00
   -1    4    9      1.16      0.00
    0    4    9     -5.40      0.00
    1    4    9      4.37      0.00
    2    4    9     -6.90      0.00
    3    4    9      4.11      0.00
    4    4    9     -5.99      0.00
    5    4    9      1.31      0.00
    6    4    9     -1.87      0.00
    7    4    9      0.08      0.00
    8    4    9      2.14      0.00
    9    4    9      0.09      0.00
   10    4    9      0.78      0.00
   11    4    9     -0.59      0.00
   12    4    9      0.71      0.00
   13    4    9     -1.40      0.00
  -15    5    9     -0.57      0.00
  -14    5    9     -0.41      0.00
  -13    5    9     -2.86      0.00
  -12    5    9      1.85      0.00
  -11    5    9     -4.21      0.00
  -10    5    9      3.75      0.00
   -9    5    9     -3.08      0.00
   -8    5    9      2.45      0.00
   -7    5    9     -1.54      0.00
   -6    5    9      0.55      0.00
   -5    5    9      0.06      0.00
   -4    5    9     -1.46      0.00
   -3    5    9      0.46      0.00
   -2    5    9     -1.56      0.00
   -1    5    9     -1.61      0.00
    0    5    9      1.41      0.00
    1    5    9     -4.91      0.00
    2    5    9      4.16      0.00
    3    5    9     -6.89      0.00
    4    5    9      2.99      0.00
    5    5    9     -5.39      0.00
    6    5    9      1.65      0.00
    7    5    9     -0.20      0.00
    8    5    9      1.00      0.00
    9    5    9      0.67      0.00
   10    5    9      0.48      0.00
   11    5    9     -0.96      0.00
   12    5    9     -0.29      0.00
  -15    6    9      0.02      0.00
  -14    6    9     -1.35      0.00
  -13    6    9      0.33      0.00
  -12    6    9     -3.03      0.00
  -11    6    9      3.15      0.00
  -10    6    9     -4.23      0.00
   -9    6    9      4.17      0.00
   -8    6    9     -3.52      0.00
   -7    6    9      2.84      0.00
   -6    6    9     -2.63      0.00
   -5    6    9      0.10      0.00
   -4    6    9     -1.05      0.00
   -3    6    9     -1.95      0.00
   -2    6    9      0.26      0.00
   -1    6    9     -1.04      0.00
    0    6    9     -0.99      0.00
    1    6    9      1.74      0.00
    2    6    9     -4.72      0.00
    3    6    9      3.30      0.00
    4    6    9     -6.49      0.00
    5    6    9      2.93      0.00
    6    6    9     -3.44      0.00
    7    6    9      2.69      0.00
    8    6    9      0.03      0.00
    9    6    9      1.67      0.00
   10    6    9     -1.50      0.00
   11    6    9      1.16      0.00
   12    6    9     -1.21      0.00
  -15    7    9     -0.40      0.00
  -14    7    9     -0.26      0.00
  -13    7    9     -1.57      0.00
  -12    7    9      1.42      0.00
  -11    7    9     -2.86      0.00
  -10    7    9      3.84      0.00
   -9    7    9     -4.21      0.00
   -8    7    9      4.50      0.00
   -7    7    9     -4.43      0.00
   -6    7    9      2.49      0.00
   -5    7    9     -4.27      0.00
   -4    7    9     -0.46      0.00
   -3    7    9     -1.21      0.00
   -2    7    9     -1.03      0.00
   -1    7    9      1.06      0.00
    0    7    9     -0.49      0.00
    1    7    9     -0.83      0.00
    2    7    9      1.60      0.00
    3    7    9     -4.48      0.00
    4    7    9      3.00      0.00
    5    7    9     -5.05      0.00
    6    7    9      3.81      0.00
    7    7    9     -1.74      0.00
    8    7    9      3.27      0.00
    9    7    9     -1.18      0.00
   10    7    9      2.08      0.00
   11    7    9     -2.30      0.00
   12    7    9      1.97      0.00
  -14    8    9     -0.93      0.00
  -13    8    9      0.04      0.00
  -12    8    9     -1.16      0.00
  -11    8    9      1.82      0.00
  -10    8    9     -2.84      0.00
   -9    8    9      3.88      0.00
   -8    8    9     -4.56      0.00
   -7    8    9      3.97      0.00
   -6    8    9     -6.51      0.00
   -5    8    9      1.70      0.00
   -4    8    9     -4.88      0.00
   -3    8    9      0.72      0.00
   -2    8    9     -0.11      0.00
   -1    8    9     -0.07      0.00
    0    8    9      1.40      0.00
    1    8    9     -0.37      0.00
    2    8    9     -0.78      0.00
    3    8    9      1.65      0.00
    4    8    9     -3.91      0.00
    5    8    9      3.46      0.00
    6    8    9     -3.36      0.00
    7    8    9      4.43      0.00
    8    8    9     -1.33      0.00
    9    8    9      3.09      0.00
   10    8    9     -2.21      0.00
   11    8    9      2.26      0.00
   12    8    9     -1.43      0.00
  -14    9    9     -1.03      0.00
  -13    9    9     -0.80      0.00
  -12    9    9      0.13      0.00
  -11    9    9     -1.04      0.00
  -10    9    9      1.16      0.00
   -9    9    9     -3.01      0.00
   -8    9    9      3.22      0.00
   -7    9    9     -5.98      0.00
   -6    9    9      2.92      0.00
   -5    9    9     -7.77      0.00
   -4    9    9      2.87      0.00
   -3    9    9     -3.34      0.00
   -2    9    9      2.43      0.00
   -1    9    9      0.66      0.00
    0    9    9     -0.05      0.00
    1    9    9      1.51      0.00
    2    9    9     -0.06      0.00
    3    9    9     -0.92      0.00
    4    9    9      1.80      0.00
    5    9    9     -3.45      0.00
    6    9    9      4.09      0.00
    7    9    9     -2.16      0.00
    8    9    9      4.18      0.00
    9    9    9     -1.75      0.00
   10    9    9      2.41      0.00
   11    9    9     -1.88      0.00
  -14   10    9     -0.96      0.00
  -13   10    9     -0.82      0.00
  -12   10    9     -0.70      0.00
  -11   10    9     -1.01      0.00
  -10   10    9     -1.24      0.00
   -9   10    9      0.44      0.00
   -8   10    9     -3.30      0.00
   -7   10    9      2.37      0.00
   -6   10    9     -7.00      0.00
   -5   10    9      3.81      0.00
   -4   10    9     -6.10      0.00
   -3   10    9      5.17      0.00
   -2   10    9     -1.67      0.00
   -1   10    9      2.50      0.00
    0   10    9      0.88      0.00
    1   10    9     -0.18      0.00
    2   10    9      1.27      0.00
    3   10    9     -0.10      0.00
    4   10    9     -1.78      0.00
    5   10    9      2.09      0.00
    6   10    9     -2.80      0.00
    7   10    9      4.45      0.00
    8   10    9     -1.62      0.00
    9   10    9      3.12      0.00
   10   10    9     -1.88      0.00
   11   10    9      1.50      0.00
  -13   11    9     -1.14      0.00
  -12   11    9     -1.19      0.00
  -11   11    9     -1.00      0.00
  -10   11    9     -1.92      0.00
   -9   11    9     -0.68      0.00
   -8   11    9      0.71      0.00
   -7   11    9     -3.09      0.00
   -6   11    9      3.06      0.00
   -5   11    9     -5.52      0.00
   -4   11    9      6.27      0.00
   -3   11    9     -3.55      0.00
   -2   11    9      5.41      0.00
   -1   11    9     -1.11      0.00
    0   11    9      1.52      0.00
    1   11    9      0.83      0.00
    2   11    9     -0.59      0.00
    3   11    9     -0.06      0.00
    4   11    9     -0.41      0.00
    5   11    9     -2.21      0.00
    6   11    9      3.01      0.00
    7   11    9     -1.73      0.00
    8   11    9      3.97      0.00
    9   11    9     -1.59      0.00
   10   11    9      1.74      0.00
   11   11    9     -1.28      0.00
  -13   12    9     -0.65      0.00
  -12   12    9     -1.60      0.00
  -11   12    9     -1.76      0.00
  -10   12    9     -0.09      0.00
   -9   12    9     -0.59      0.00
   -8   12    9      0.86      0.00
   -7   12    9      2.09      0.00
   -6   12    9     -1.73      0.00
   -5   12    9      5.08      0.00
   -4   12    9     -3.05      0.00
   -3   12    9      6.76      0.00
   -2   12    9     -2.48      0.00
   -1   12    9      3.59      0.00
    0   12    9     -1.07      0.00
    1   12    9      0.46      0.00
    2   12    9     -0.21      0.00
    3   12    9     -1.35      0.00
    4   12    9     -1.09      0.00
    5   12    9      0.40      0.00
    6   12    9     -1.12      0.00
    7   12    9      3.74      0.00
    8   12    9     -1.08      0.00
    9   12    9      2.46      0.00
   10   12    9     -1.52      0.00
  -12   13    9     -0.23      0.00
  -11   13    9     -1.02      0.00
  -10   13    9     -0.27      0.00
   -9   13    9      2.40      0.00
   -8   13    9      2.02      0.00
   -7   13    9      2.22      0.00
   -6   13    9      3.55      0.00
   -5   13    9     -0.29      0.00
   -4   13    9      5.68      0.00
   -3   13    9     -2.07      0.00
   -2   13    9      4.71      0.00
   -1   13    9     -2.42      0.00
    0   13    9      1.72      0.00
    1   13    9     -1.67      0.00
    2   13    9     -0.39      0.00
    3   13    9     -1.15      0.00
    4   13    9     -0.91      0.00
    5   13    9      0.03      0.00
    6   13    9      2.00      0.00
    7   13    9      0.10      0.00
    8   13    9      2.90      0.00
    9   13    9     -1.22      0.00
   10   13    9      0.92      0.00
  -12   14    9     -1.08      0.00
  -11   14    9      0.98      0.00
  -10   14    9      1.50      0.00
   -9   14    9      2.65      0.00
   -8   14    9      4.12      0.00
   -7   14    9      3.34      0.00
   -6   14    9      2.38      0.00
   -5   14    9      3.66      0.00
   -4   14    9     -0.16      0.00
   -3   14    9      4.12      0.00
   -2   14    9     -2.30      0.00
   -1   14    9      2.44      0.00
    0   14    9     -2.86      0.00
    1   14    9      0.79      0.00
    2   14    9     -2.25      0.00
    3   14    9      0.16      0.00
    4   14    9      0.10      0.00
    5   14    9      0.81      0.00
    6   14    9      1.85      0.00
    7   14    9      2.21      0.00
    8   14    9     -0.07      0.00
    9   14    9      1.11      0.00
  -11   15    9      0.37      0.00
  -10   15    9      3.10      0.00
   -9   15    9      3.69      0.00
   -8   15    9      3.81      0.00
   -7   15    9      3.59      0.00
   -6   15    9      2.67      0.00
   -5   15    9      1.52      0.00
   -4   15    9      2.44      0.00
   -3   15    9     -0.88      0.00
   -2   15    9      2.19      0.00
   -1   15    9     -3.03      0.00
    0   15    9      1.28      0.00
    1   15    9     -3.22      0.00
    2   15    9      1.69      0.00
    3   15    9     -0.93      0.00
    4   15    9      2.02      0.00
    5   15    9      2.51      0.00
    6   15    9      1.52      0.00
    7   15    9      1.89      0.00
    8   15    9      0.80      0.00
    9   15    9     -0.71      0.00
  -11   16    9      2.33      0.00
  -10   16    9      2.17      0.00
   -9   16    9      3.81      0.00
   -8   16    9      3.51      0.00
   -7   16    9      2.53      0.00
   -6   16    9      2.11      0.00
   -5   16    9      1.24      0.00
   -4   16    9      0.53      0.00
   -3   16    9      0.98      0.00
   -2   16    9     -1.94      0.00
   -1   16    9      0.92      0.00
    0   16    9     -3.65      0.00
    1   16    9      2.04      0.00
    2   16    9     -1.85      0.00
    3   16    9      4.02      0.00
    4   16    9      1.66      0.00
    5   16    9      2.79      0.00
    6   16    9      3.15      0.00
    7   16    9      0.41      0.00
    8   16    9      0.60      0.00
  -10   17    9      2.77      0.00
   -9   17    9      2.52      0.00
   -8   17    9      2.31      0.00
   -7   17    9      2.17      0.00
   -6   17    9      0.75      0.00
   -5   17    9      1.00      0.00
   -4   17    9     -0.11      0.00
   -3   17    9     -0.47      0.00
   -2   17    9     -0.33      0.00
   -1   17    9     -3.01      0.00
    0   17    9      1.12      0.00
    1   17    9     -2.42      0.00
    2   17    9      4.44      0.00
    3   17    9      0.82      0.00
    4   17    9      5.03      0.00
    5   17    9      2.77      0.00
    6   17    9      1.37      0.00
    7   17    9      1.79      0.00
   -9   18    9      1.69      0.00
   -8   18    9      1.81      0.00
   -7   18    9      0.38      0.00
   -6   18    9      1.13      0.00
   -5   18    9     -0.55      0.00
   -4   18    9      0.08      0.00
   -3   18    9     -1.41      0.00
   -2   18    9     -1.51      0.00
   -1   18    9     -0.72      0.00
    0   18    9     -2.43      0.00
    1   18    9      3.03      0.00
    2   18    9      0.44      0.00
    3   18    9      5.67      0.00
    4   18    9      2.13      0.00
    5   18    9      3.31      0.00
    6   18    9      1.77      0.00
   -8   19    9      0.10      0.00
   -7   19    9      1.21      0.00
   -6   19    9     -0.81      0.00
   -5   19    9      0.10      0.00
   -4   19    9     -1.48      0.00
   -3   19    9     -0.68      0.00
   -2   19    9     -2.06      0.00
   -1   19    9     -1.46      0.00
    0   19    9      0.62      0.00
    1   19    9      0.00      0.00
    2   19    9      4.28      0.00
    3   19    9      2.08      0.00
    4   19    9      3.99      0.00
    5   19    9      1.34      0.00
   -6   20    9      0.46      0.00
   -5   20    9     -1.27      0.00
   -4   20    9     -0.69      0.00
   -3   20    9     -1.69      0.00
   -2   20    9     -0.56      0.00
   -1   20    9     -1.26      0.00
    0   20    9     -0.15      0.00
    1   20    9      2.00      0.00
    2   20    9      1.64      0.00
    3   20    9      2.94      0.00
    4   20    9      1.46      0.00
   -4   21    9     -0.75      0.00
   -3   21    9     -0.43      0.00
   -2   21    9     -1.13      0.00
   -1   21    9      0.06      0.00
    0   21    9     -0.03      0.00
    1   21    9      0.62      0.00
    2   21    9      1.47      0.00
  -12    0   10      4.86      0.00
  -10    0   10      0.21      0.00
   -8    0   10     -0.82      0.00
   -6    0   10     -1.27      0.00
   -4    0   10      2.26      0.00
   -2    0   10      9.86      0.00
    0    0   10     10.82      0.00
    2    0   10      7.10      0.00
    4    0   10      3.63      0.00
    6    0   10     -1.12      0.00
    8    0   10     -1.10      0.00
   10    0   10      0.08      0.00
   12    0   10      1.08      0.00
  -15    1   10      1.54      0.00
  -14    1   10     -0.14      0.00
  -13    1   10      4.85      0.00
  -12    1   10     -1.46      0.00
  -11    1   10      2.79      0.00
  -10    1   10     -0.77      0.00
   -9    1   10     -0.49      0.00
   -8    1   10      0.86      0.00
   -7    1   10     -0.72      0.00
   -6    1   10      1.21      0.00
   -5    1   10     -0.66      0.00
   -4    1   10      2.40      0.00
   -3    1   10      5.65      0.00
   -2    1   10      1.31      0.00
   -1    1   10     10.25      0.00
    0    1   10     -1.77      0.00
    1    1   10      8.51      0.00
    2    1   10     -2.42      0.00
    3    1   10      5.44      0.00
    4    1   10     -1.56      0.00
    5    1   10      1.32      0.00
    6    1   10     -0.01      0.00
    7    1   10     -1.50      0.00
    8    1   10      1.64      0.00
    9    1   10     -0.04      0.00
   10    1   10      1.30      0.00
   11    1   10      0.34      0.00
   12    1   10      1.25      0.00
  -15    2   10      0.16      0.00
  -14    2   10      2.68      0.00
  -13    2   10     -1.60      0.00
  -12    2   10      4.06      0.00
  -11    2   10     -2.88      0.00
  -10    2   10      1.54      0.00
   -9    2   10     -0.07      0.00
   -8    2   10      0.22      0.00
   -7    2   10      1.20      0.00
   -6    2   10     -0.98      0.00
   -5    2   10      2.81      0.00
   -4    2   10      1.11      0.00
   -3    2   10      3.88      0.00
   -2    2   10      6.13      0.00
   -1    2   10     -0.37      0.00
    0    2   10      7.56      0.00
    1    2   10     -4.27      0.00
    2    2   10      6.29      0.00
    3    2   10     -3.66      0.00
    4    2   10      3.77      0.00
    5    2   10     -2.06      0.00
    6    2   10      0.08      0.00
    7    2   10      1.66      0.00
    8    2   10     -0.13      0.00
    9    2   10      2.49      0.00
   10    2   10      0.56      0.00
   11    2   10      1.74      0.00
   12    2   10      0.34      0.00
  -15    3   10      0.77      0.00
  -14    3   10     -0.85      0.00
  -13    3   10      2.59      0.00
  -12    3   10     -3.57      0.00
  -11    3   10      3.16      0.00
  -10    3   10     -2.78      0.00
   -9    3   10      1.89      0.00
   -8    3   10     -0.05      0.00
   -7    3   10      0.37      0.00
   -6    3   10      1.09      0.00
   -5    3   10     -0.55      0.00
   -4    3   10      4.17      0.00
   -3    3   10      1.79      0.00
   -2    3   10      2.67      0.00
   -1    3   10      3.87      0.00
    0    3   10     -3.03      0.00
    1    3   10      5.14      0.00
    2    3   10     -5.22      0.00
    3    3   10      4.83      0.00
    4    3   10     -4.28      0.00
    5    3   10      2.42      0.00
    6    3   10     -1.00      0.00
    7    3   10      0.74      0.00
    8    3   10      2.79      0.00
    9    3   10      1.07      0.00
   10    3   10      1.56      0.00
   11    3   10      0.53      0.00
   12    3   10      1.18      0.00
  -15    4   10     -0.45      0.00
  -14    4   10      0.72      0.00
  -13    4   10     -2.54      0.00
  -12    4   10      2.26      0.00
  -11    4   10     -4.24      0.00
  -10    4   10      3.30      0.00
   -9    4   10     -2.47      0.00
   -8    4   10      2.22      0.00
   -7    4   10     -1.15      0.00
   -6    4   10      0.54      0.00
   -5    4   10      1.61      0.00
   -4    4   10      0.12      0.00
   -3    4   10      3.71      0.00
   -2    4   10      0.59      0.00
   -1    4   10      0.27      0.00
    0    4   10      1.83      0.00
    1    4   10     -4.29      0.00
    2    4   10      3.93      0.00
    3    4   10     -5.34      0.00
    4    4   10      3.56      0.00
    5    4   10     -4.10      0.00
    6    4   10      2.40      0.00
    7    4   10      0.65      0.00
    8    4   10      1.84      0.00
    9    4   10      1.60      0.00
   10    4   10      1.39      0.00
   11    4   10     -0.15      0.00
   12    4   10     -0.02      0.00
  -15    5   10      0.27      0.00
  -14    5   10     -1.47      0.00
  -13    5   10      0.53      0.00
  -12    5   10     -3.25      0.00
  -11    5   10      2.68      0.00
  -10    5   10     -3.85      0.00
   -9    5   10      3.57      0.00
   -8    5   10     -3.01      0.00
   -7    5   10      2.53      0.00
   -6    5   10     -1.58      0.00
   -5    5   10      1.14      0.00
   -4    5   10      1.66      0.00
   -3    5   10     -0.10      0.00
   -2    5   10      1.96      0.00
   -1    5   10     -0.76      0.00
    0    5   10     -1.29      0.00
    1    5   10      1.06      0.00
    2    5   10     -4.40      0.00
    3    5   10      2.95      0.00
    4    5   10     -5.31      0.00
    5    5   10      3.13      0.00
    6    5   10     -2.72      0.00
    7    5   10      3.08      0.00
    8    5   10      0.82      0.00
    9    5   10      2.16      0.00
   10    5   10     -0.82      0.00
   11    5   10      1.24      0.00
   12    5   10     -1.07      0.00
  -14    6   10      0.04      0.00
  -13    6   10     -1.90      0.00
  -12    6   10      1.03      0.00
  -11    6   10     -2.70      0.00
  -10    6   10      3.16      0.00
   -9    6   10     -3.54      0.00
   -8    6   10      3.84      0.00
   -7    6   10     -3.42      0.00
   -6    6   10      3.12      0.00
   -5    6   10     -1.76      0.00
   -4    6   10      1.16      0.00
   -3    6   10      0.62      0.00
   -2    6   10     -0.66      0.00
   -1    6   10      0.52      0.00
    0    6   10     -1.37      0.00
    1    6   10     -1.86      0.00
    2    6   10      0.75      0.00
    3    6   10     -4.20      0.00
    4    6   10      2.42      0.00
    5    6   10     -4.54      0.00
    6    6   10      3.63      0.00
    7    6   10     -1.26      0.00
    8    6   10      3.11      0.00
    9    6   10     -0.61      0.00
   10    6   10      1.96      0.00
   11    6   10     -2.18      0.00
   12    6   10      1.27      0.00
  -14    7   10     -1.11      0.00
  -13    7   10      0.31      0.00
  -12    7   10     -1.05      0.00
  -11    7   10      1.58      0.00
  -10    7   10     -2.00      0.00
   -9    7   10      3.33      0.00
   -8    7   10     -3.31      0.00
   -7    7   10      4.17      0.00
   -6    7   10     -4.06      0.00
   -5    7   10      2.79      0.00
   -4    7   10     -2.65      0.00
   -3    7   10      0.84      0.00
   -2    7   10     -0.40      0.00
   -1    7   10     -1.13      0.00
    0    7   10     -0.25      0.00
    1    7   10     -1.42      0.00
    2    7   10     -1.71      0.00
    3    7   10      0.84      0.00
    4    7   10     -3.73      0.00
    5    7   10      2.91      0.00
    6    7   10     -3.13      0.00
    7    7   10      3.86      0.00
    8    7   10     -0.82      0.00
    9    7   10      2.41      0.00
   10    7   10     -1.90      0.00
   11    7   10      1.86      0.00
  -14    8   10     -0.06      0.00
  -13    8   10     -0.66      0.00
  -12    8   10      0.71      0.00
  -11    8   10     -0.06      0.00
  -10    8   10      1.37      0.00
   -9    8   10     -1.63      0.00
   -8    8   10      3.29      0.00
   -7    8   10     -3.89      0.00
   -6    8   10      3.33      0.00
   -5    8   10     -5.54      0.00
   -4    8   10      2.06      0.00
   -3    8   10     -3.10      0.00
   -2    8   10      0.69      0.00
   -1    8   10     -0.88      0.00
    0    8   10     -1.47      0.00
    1    8   10     -0.07      0.00
    2    8   10     -0.69      0.00
    3    8   10     -1.16      0.00
    4    8   10      1.53      0.00
    5    8   10     -3.23      0.00
    6    8   10      3.68      0.00
    7    8   10     -1.92      0.00
    8    8   10      3.11      0.00
    9    8   10     -1.15      0.00
   10    8   10      1.67      0.00
   11    8   10     -1.73      0.00
  -14    9   10     -0.57      0.00
  -13    9   10      0.23      0.00
  -12    9   10      0.20      0.00
  -11    9   10      0.00      0.00
  -10    9   10      0.11      0.00
   -9    9   10      0.81      0.00
   -8    9   10     -1.99      0.00
   -7    9   10      2.23      0.00
   -6    9   10     -5.77      0.00
   -5    9   10      2.07      0.00
   -4    9   10     -5.87      0.00
   -3    9   10      2.16      0.00
   -2    9   10     -2.64      0.00
   -1    9   10      0.26      0.00
    0    9   10     -0.52      0.00
    1    9   10     -0.86      0.00
    2    9   10      0.89      0.00
    3    9   10      0.32      0.00
    4    9   10     -1.33      0.00
    5    9   10      2.35      0.00
    6    9   10     -2.91      0.00
    7    9   10      3.71      0.00
    8    9   10     -1.33      0.00
    9    9   10      1.79      0.00
   10    9   10     -1.30      0.00
   11    9   10      1.30      0.00
  -13   10   10     -0.46      0.00
  -12   10   10     -0.17      0.00
  -11   10   10      0.19      0.00
  -10   10   10     -1.39      0.00
   -9   10   10     -0.23      0.00
   -8   10   10      0.12      0.00
   -7   10   10     -3.38      0.00
   -6   10   10      0.86      0.00
   -5   10   10     -6.40      0.00
   -4   10   10      2.41      0.00
   -3   10   10     -4.26      0.00
   -2   10   10      2.07      0.00
   -1   10   10     -1.81      0.00
    0   10   10      0.22      0.00
    1   10   10      0.75      0.00
    2   10   10      0.18      0.00
    3   10   10      0.83      0.00
    4   10   10      0.54      0.00
    5   10   10     -2.35      0.00
    6   10   10      2.96      0.00
    7   10   10     -2.52      0.00
    8   10   10      2.69      0.00
    9   10   10     -1.20      0.00
   10   10   10      0.80      0.00
  -13   11   10     -0.55      0.00
  -12   11   10     -0.82      0.00
  -11   11   10     -1.70      0.00
  -10   11   10     -0.14      0.00
   -9   11   10     -1.73      0.00
   -8   11   10     -0.60      0.00
   -7   11   10     -0.36      0.00
   -6   11   10     -3.92      0.00
   -5   11   10      1.39      0.00
   -4   11   10     -4.44      0.00
   -3   11   10      3.05      0.00
   -2   11   10     -2.62      0.00
   -1   11   10      1.40      0.00
    0   11   10     -0.62      0.00
    1   11   10      0.88      0.00
    2   11   10      1.09      0.00
    3   11   10     -0.16      0.00
    4   11   10     -0.78      0.00
    5   11   10      0.53      0.00
    6   11   10     -2.89      0.00
    7   11   10      3.02      0.00
    8   11   10     -2.01      0.00
    9   11   10      1.21      0.00
   10   11   10     -0.98      0.00
  -12   12   10     -0.99      0.00
  -11   12   10     -1.32      0.00
  -10   12   10     -2.06      0.00
   -9   12   10      0.56      0.00
   -8   12   10     -0.66      0.00
   -7   12   10     -0.41      0.00
   -6   12   10      0.41      0.00
   -5   12   10     -2.42      0.00
   -4   12   10      2.74      0.00
   -3   12   10     -2.46      0.00
   -2   12   10      2.27      0.00
   -1   12   10     -1.61      0.00
    0   12   10      1.27      0.00
    1   12   10     -0.17      0.00
    2   12   10      0.58      0.00
    3   12   10     -0.45      0.00
    4   12   10     -1.32      0.00
    5   12   10     -1.84      0.00
    6   12   10      1.16      0.00
    7   12   10     -2.44      0.00
    8   12   10      2.09      0.00
    9   12   10     -1.48      0.00
   10   12   10      0.24      0.00
  -12   13   10     -1.62      0.00
  -11   13   10     -1.06      0.00
  -10   13   10     -0.16      0.00
   -9   13   10     -0.09      0.00
   -8   13   10      1.90      0.00
   -7   13   10      0.76      0.00
   -6   13   10      0.52      0.00
   -5   13   10      1.73      0.00
   -4   13   10     -1.00      0.00
   -3   13   10      2.54      0.00
   -2   13   10     -1.78      0.00
   -1   13   10      1.43      0.00
    0   13   10     -1.27      0.00
    1   13   10      1.23      0.00
    2   13   10     -1.52      0.00
    3   13   10     -0.70      0.00
    4   13   10     -1.47      0.00
    5   13   10     -1.16      0.00
    6   13   10     -1.32      0.00
    7   13   10      1.58      0.00
    8   13   10     -1.78      0.00
    9   13   10      0.68      0.00
  -11   14   10     -0.91      0.00
  -10   14   10      0.79      0.00
   -9   14   10      2.14      0.00
   -8   14   10      1.91      0.00
   -7   14   10      2.62      0.00
   -6   14   10      1.40      0.00
   -5   14   10      1.01      0.00
   -4   14   10      1.89      0.00
   -3   14   10     -0.90      0.00
   -2   14   10      1.70      0.00
   -1   14   10     -1.60      0.00
    0   14   10      1.25      0.00
    1   14   10     -2.25      0.00
    2   14   10      0.77      0.00
    3   14   10     -2.47      0.00
    4   14   10     -0.83      0.00
    5   14   10     -0.37      0.00
    6   14   10      0.00      0.00
    7   14   10     -0.69      0.00
    8   14   10      0.94      0.00
    9   14   10     -1.16      0.00
  -11   15   10      0.94      0.00
  -10   15   10      1.17      0.00
   -9   15   10      2.71      0.00
   -8   15   10      3.20      0.00
   -7   15   10      1.91      0.00
   -6   15   10      2.36      0.00
   -5   15   10      1.07      0.00
   -4   15   10      0.66      0.00
   -3   15   10      1.50      0.00
   -2   15   10     -0.99      0.00
   -1   15   10      1.34      0.00
    0   15   10     -2.10      0.00
    1   15   10      1.20      0.00
    2   15   10     -2.99      0.00
    3   15   10      1.25      0.00
    4   15   10     -0.93      0.00
    5   15   10      0.26      0.00
    6   15   10      0.84      0.00
    7   15   10      0.39      0.00
    8   15   10     -0.74      0.00
  -10   16   10      2.35      0.00
   -9   16   10      2.48      0.00
   -8   16   10      2.38      0.00
   -7   16   10      2.74      0.00
   -6   16   10      0.77      0.00
   -5   16   10      1.81      0.00
   -4   16   10      0.78      0.00
   -3   16   10      0.41      0.00
   -2   16   10      1.24      0.00
   -1   16   10     -1.28      0.00
    0   16   10      0.88      0.00
    1   16   10     -2.40      0.00
    2   16   10      2.07      0.00
    3   16   10     -1.32      0.00
    4   16   10      2.49      0.00
    5   16   10      1.13      0.00
    6   16   10      0.64      0.00
    7   16   10      0.49      0.00
   -9   17   10      2.16      0.00
   -8   17   10      2.30      0.00
   -7   17   10      0.79      0.00
   -6   17   10      2.17      0.00
   -5   17   10      0.18      0.00
   -4   17   10      1.47      0.00
   -3   17   10      0.67      0.00
   -2   17   10      0.02      0.00
   -1   17   10      0.30      0.00
    0   17   10     -1.52      0.00
    1   17   10      1.13      0.00
    2   17   10     -0.54      0.00
    3   17   10      3.64      0.00
    4   17   10      1.18      0.00
    5   17   10      2.40      0.00
    6   17   10      1.27      0.00
   -8   18   10      0.79      0.00
   -7   18   10      1.93      0.00
   -6   18   10     -0.14      0.00
   -5   18   10      1.68      0.00
   -4   18   10      0.08      0.00
   -3   18   10      0.82      0.00
   -2   18   10     -0.31      0.00
   -1   18   10     -0.66      0.00
    0   18   10     -0.37      0.00
    1   18   10      0.12      0.00
    2   18   10      2.51      0.00
    3   18   10      2.16      0.00
    4   18   10      3.58      0.00
    5   18   10      1.70      0.00
   -7   19   10     -0.23      0.00
   -6   19   10      1.48      0.00
   -5   19   10     -0.40      0.00
   -4   19   10      0.63      0.00
   -3   19   10     -0.48      0.00
   -2   19   10     -0.23      0.00
   -1   19   10     -1.37      0.00
    0   19   10      0.00      0.00
    1   19   10      0.54      0.00
    2   19   10      2.74      0.00
    3   19   10      2.83      0.00
    4   19   10      2.68      0.00
   -5   20   10      0.33      0.00
   -4   20   10     -0.49      0.00
   -3   20   10     -0.48      0.00
   -2   20   10     -1.17      0.00
   -1   20   10     -0.43      0.00
    0   20   10     -0.88      0.00
    1   20   10      1.77      0.00
    2   20   10      1.31      0.00
  -11    0   11      4.70      0.00
   -9    0   11     -0.52      0.00
   -7    0   11     -0.59      0.00
   -5    0   11     -1.36      0.00
   -3    0   11      3.12      0.00
   -1    0   11      9.50      0.00
    1    0   11      9.72      0.00
    3    0   11      6.44      0.00
    5    0   11      1.89      0.00
    7    0   11     -2.80      0.00
    9    0   11     -1.73      0.00
   11    0   11     -0.51      0.00
  -14    1   11      4.36      0.00
  -13    1   11      0.43      0.00
  -12    1   11      6.73      0.00
  -11    1   11     -1.50      0.00
  -10    1   11      1.61      0.00
   -9    1   11     -0.71      0.00
   -8    1   11     -0.21      0.00
   -7    1   11      0.56      0.00
   -6    1   11     -0.92      0.00
   -5    1   11      1.61      0.00
   -4    1   11      0.02      0.00
   -3    1   11      2.86      0.00
   -2    1   11      6.10      0.00
   -1    1   11      1.69      0.00
    0    1   11      9.64      0.00
    1    1   11     -0.75      0.00
    2    1   11      7.64      0.00
    3    1   11     -1.33      0.00
    4    1   11      4.54      0.00
    5    1   11     -1.69      0.00
    6    1   11     -0.63      0.00
    7    1   11     -0.25      0.00
    8    1   11     -2.08      0.00
    9    1   11      0.86      0.00
   10    1   11     -0.63      0.00
   11    1   11      0.76      0.00
  -15    2   11      1.74      0.00
  -14    2   11      1.37      0.00
  -13    2   11      5.27      0.00
  -12    2   11     -1.36      0.00
  -11    2   11      4.01      0.00
  -10    2   11     -2.79      0.00
   -9    2   11      1.14      0.00
   -8    2   11     -0.37      0.00
   -7    2   11      0.61      0.00
   -6    2   11      1.15      0.00
   -5    2   11     -0.84      0.00
   -4    2   11      3.83      0.00
   -3    2   11      2.14      0.00
   -2    2   11      4.45      0.00
   -1    2   11      6.47      0.00
    0    2   11      0.59      0.00
    1    2   11      7.23      0.00
    2    2   11     -2.09      0.00
    3    2   11      5.58      0.00
    4    2   11     -2.81      0.00
    5    2   11      2.53      0.00
    6    2   11     -2.21      0.00
    7    2   11     -0.52      0.00
    8    2   11      1.07      0.00
    9    2   11      0.01      0.00
   10    2   11      1.21      0.00
   11    2   11      0.25      0.00
  -14    3   11      2.66      0.00
  -13    3   11      0.00      0.00
  -12    3   11      3.58      0.00
  -11    3   11     -3.56      0.00
  -10    3   11      2.64      0.00
   -9    3   11     -2.62      0.00
   -8    3   11      2.32      0.00
   -7    3   11     -0.68      0.00
   -6    3   11      0.64      0.00
   -5    3   11      2.04      0.00
   -4    3   11      0.28      0.00
   -3    3   11      5.18      0.00
   -2    3   11      2.88      0.00
   -1    3   11      3.30      0.00
    0    3   11      4.54      0.00
    1    3   11     -1.38      0.00
    2    3   11      4.92      0.00
    3    3   11     -2.95      0.00
    4    3   11      3.97      0.00
    5    3   11     -3.86      0.00
    6    3   11      2.11      0.00
    7    3   11     -0.55      0.00
    8    3   11      1.44      0.00
    9    3   11      1.64      0.00
   10    3   11      1.24      0.00
   11    3   11      0.66      0.00
  -14    4   11      0.29      0.00
  -13    4   11      1.56      0.00
  -12    4   11     -2.17      0.00
  -11    4   11      2.10      0.00
  -10    4   11     -3.88      0.00
   -9    4   11      3.25      0.00
   -8    4   11     -2.73      0.00
   -7    4   11      2.84      0.00
   -6    4   11     -1.05      0.00
   -5    4   11      1.05      0.00
   -4    4   11      3.07      0.00
   -3    4   11      1.36      0.00
   -2    4   11      4.44      0.00
   -1    4   11      1.82      0.00
    0    4   11      0.87      0.00
    1    4   11      2.59      0.00
    2    4   11     -2.29      0.00
    3    4   11      3.37      0.00
    4    4   11     -3.82      0.00
    5    4   11      3.30      0.00
    6    4   11     -2.97      0.00
    7    4   11      3.30      0.00
    8    4   11      1.12      0.00
    9    4   11      2.48      0.00
   10    4   11      0.49      0.00
   11    4   11      1.11      0.00
  -14    5   11      0.52      0.00
  -13    5   11     -1.02      0.00
  -12    5   11      0.32      0.00
  -11    5   11     -2.57      0.00
  -10    5   11      2.29      0.00
   -9    5   11     -3.39      0.00
   -8    5   11      3.88      0.00
   -7    5   11     -3.24      0.00
   -6    5   11      3.17      0.00
   -5    5   11     -0.41      0.00
   -4    5   11      1.98      0.00
   -3    5   11      3.04      0.00
   -2    5   11      1.31      0.00
   -1    5   11      2.35      0.00
    0    5   11      0.32      0.00
    1    5   11     -0.74      0.00
    2    5   11      1.38      0.00
    3    5   11     -2.70      0.00
    4    5   11      2.41      0.00
    5    5   11     -3.97      0.00
    6    5   11      3.93      0.00
    7    5   11     -0.81      0.00
    8    5   11      3.70      0.00
    9    5   11      0.74      0.00
   10    5   11      1.90      0.00
   11    5   11     -0.99      0.00
  -14    6   11     -0.91      0.00
  -13    6   11     -0.22      0.00
  -12    6   11     -0.80      0.00
  -11    6   11      0.42      0.00
  -10    6   11     -1.64      0.00
   -9    6   11      2.84      0.00
   -8    6   11     -3.13      0.00
   -7    6   11      4.34      0.00
   -6    6   11     -2.87      0.00
   -5    6   11      3.63      0.00
   -4    6   11      0.17      0.00
   -3    6   11      2.31      0.00
   -2    6   11      1.82      0.00
   -1    6   11      0.23      0.00
    0    6   11      0.43      0.00
    1    6   11     -0.69      0.00
    2    6   11     -1.27      0.00
    3    6   11      0.58      0.00
    4    6   11     -3.14      0.00
    5    6   11      2.63      0.00
    6    6   11     -2.76      0.00
    7    6   11      4.23      0.00
    8    6   11      0.30      0.00
    9    6   11      2.37      0.00
   10    6   11     -0.77      0.00
   11    6   11      1.05      0.00
  -14    7   11      0.17      0.00
  -13    7   11     -0.48      0.00
  -12    7   11      0.04      0.00
  -11    7   11      0.72      0.00
  -10    7   11      0.82      0.00
   -9    7   11     -0.92      0.00
   -8    7   11      3.31      0.00
   -7    7   11     -2.66      0.00
   -6    7   11      4.46      0.00
   -5    7   11     -2.43      0.00
   -4    7   11      3.36      0.00
   -3    7   11     -0.11      0.00
   -2    7   11      1.54      0.00
   -1    7   11      0.22      0.00
    0    7   11     -1.06      0.00
    1    7   11     -0.45      0.00
    2    7   11     -1.02      0.00
    3    7   11     -1.44      0.00
    4    7   11      0.65      0.00
    5    7   11     -3.19      0.00
    6    7   11      3.49      0.00
    7    7   11     -1.27      0.00
    8    7   11      2.85      0.00
    9    7   11     -0.10      0.00
   10    7   11      0.85      0.00
   11    7   11     -1.33      0.00
  -13    8   11      0.74      0.00
  -12    8   11      1.26      0.00
  -11    8   11      0.15      0.00
  -10    8   11      1.54      0.00
   -9    8   11      0.96      0.00
   -8    8   11     -0.52      0.00
   -7    8   11      3.27      0.00
   -6    8   11     -2.83      0.00
   -5    8   11      3.34      0.00
   -4    8   11     -2.48      0.00
   -3    8   11      2.40      0.00
   -2    8   11     -0.78      0.00
   -1    8   11      0.04      0.00
    0    8   11     -0.72      0.00
    1    8   11     -1.39      0.00
    2    8   11     -0.18      0.00
    3    8   11     -0.57      0.00
    4    8   11     -1.78      0.00
    5    8   11      1.84      0.00
    6    8   11     -2.84      0.00
    7    8   11      3.37      0.00
    8    8   11     -0.58      0.00
    9    8   11      0.75      0.00
   10    8   11     -0.66      0.00
  -13    9   11      0.61      0.00
  -12    9   11      0.98      0.00
  -11    9   11      2.14      0.00
  -10    9   11     -0.64      0.00
   -9    9   11      1.38      0.00
   -8    9   11      0.84      0.00
   -7    9   11     -1.12      0.00
   -6    9   11      1.74      0.00
   -5    9   11     -3.61      0.00
   -4    9   11      2.01      0.00
   -3    9   11     -2.14      0.00
   -2    9   11      1.07      0.00
   -1    9   11     -1.24      0.00
    0    9   11     -0.74      0.00
    1    9   11     -0.17      0.00
    2    9   11     -0.46      0.00
    3    9   11      0.20      0.00
    4    9   11      0.32      0.00
    5    9   11     -2.55      0.00
    6    9   11      3.02      0.00
    7    9   11     -2.48      0.00
    8    9   11      1.81      0.00
    9    9   11     -0.52      0.00
   10    9   11     -0.28      0.00
  -13   10   11      0.95      0.00
  -12   10   11      1.14      0.00
  -11   10   11     -0.47      0.00
  -10   10   11      1.52      0.00
   -9   10   11     -1.27      0.00
   -8   10   11      0.59      0.00
   -7   10   11     -0.32      0.00
   -6   10   11     -2.51      0.00
   -5   10   11      0.31      0.00
   -4   10   11     -3.11      0.00
   -3   10   11      1.33      0.00
   -2   10   11     -1.59      0.00
   -1   10   11     -0.06      0.00
    0   10   11     -0.70      0.00
    1   10   11      0.26      0.00
    2   10   11      0.96      0.00
    3   10   11      0.16      0.00
    4   10   11     -0.57      0.00
    5   10   11      1.12      0.00
    6   10   11     -3.42      0.00
    7   10   11      2.94      0.00
    8   10   11     -2.12      0.00
    9   10   11      0.06      0.00
   10   10   11     -0.28      0.00
  -12   11   11      0.05      0.00
  -11   11   11      0.22      0.00
  -10   11   11     -2.03      0.00
   -9   11   11      0.82      0.00
   -8   11   11     -1.50      0.00
   -7   11   11     -0.50      0.00
   -6   11   11     -1.40      0.00
   -5   11   11     -2.45      0.00
   -4   11   11      0.58      0.00
   -3   11   11     -1.83      0.00
   -2   11   11      0.51      0.00
   -1   11   11     -1.06      0.00
    0   11   11      0.36      0.00
    1   11   11      0.44      0.00
    2   11   11      1.17      0.00
    3   11   11      0.62      0.00
    4   11   11     -0.54      0.00
    5   11   11     -2.06      0.00
    6   11   11      1.60      0.00
    7   11   11     -3.70      0.00
    8   11   11      1.57      0.00
    9   11   11     -1.39      0.00
  -12   12   11     -0.67      0.00
  -11   12   11     -1.59      0.00
  -10   12   11     -0.34      0.00
   -9   12   11     -1.72      0.00
   -8   12   11      0.75      0.00
   -7   12   11     -1.57      0.00
   -6   12   11     -0.52      0.00
   -5   12   11     -0.73      0.00
   -4   12   11     -1.25      0.00
   -3   12   11      0.82      0.00
   -2   12   11     -1.40      0.00
   -1   12   11      0.18      0.00
    0   12   11     -0.37      0.00
    1   12   11      1.55      0.00
    2   12   11      0.10      0.00
    3   12   11     -0.06      0.00
    4   12   11     -0.87      0.00
    5   12   11     -1.28      0.00
    6   12   11     -2.93      0.00
    7   12   11      1.44      0.00
    8   12   11     -3.06      0.00
    9   12   11      0.15      0.00
  -11   13   11     -1.37      0.00
  -10   13   11     -1.26      0.00
   -9   13   11      0.70      0.00
   -8   13   11     -0.48      0.00
   -7   13   11      1.23      0.00
   -6   13   11     -1.08      0.00
   -5   13   11      0.30      0.00
   -4   13   11      0.27      0.00
   -3   13   11     -1.20      0.00
   -2   13   11      0.42      0.00
   -1   13   11     -1.18      0.00
    0   13   11      0.95      0.00
    1   13   11     -0.72      0.00
    2   13   11      1.13      0.00
    3   13   11     -1.60      0.00
    4   13   11     -1.95      0.00
    5   13   11     -1.55      0.00
    6   13   11     -1.04      0.00
    7   13   11     -2.88      0.00
    8   13   11      0.67      0.00
  -11   14   11     -0.78      0.00
  -10   14   11     -0.10      0.00
   -9   14   11      0.65      0.00
   -8   14   11      1.98      0.00
   -7   14   11     -0.06      0.00
   -6   14   11      1.74      0.00
   -5   14   11     -0.56      0.00
   -4   14   11      0.05      0.00
   -3   14   11      0.42      0.00
   -2   14   11     -1.46      0.00
   -1   14   11      0.70      0.00
    0   14   11     -1.05      0.00
    1   14   11      1.18      0.00
    2   14   11     -2.39      0.00
    3   14   11     -0.34      0.00
    4   14   11     -2.06      0.00
    5   14   11     -2.24      0.00
    6   14   11     -1.34      0.00
    7   14   11     -0.45      0.00
    8   14   11     -2.16      0.00
  -10   15   11      1.00      0.00
   -9   15   11      1.63      0.00
   -8   15   11      1.25      0.00
   -7   15   11      2.32      0.00
   -6   15   11     -0.58      0.00
   -5   15   11      1.49      0.00
   -4   15   11     -0.24      0.00
   -3   15   11     -0.47      0.00
   -2   15   11      0.91      0.00
   -1   15   11     -0.84      0.00
    0   15   11      0.84      0.00
    1   15   11     -1.79      0.00
    2   15   11      0.55      0.00
    3   15   11     -2.83      0.00
    4   15   11     -0.67      0.00
    5   15   11     -0.95      0.00
    6   15   11     -1.34      0.00
    7   15   11     -1.26      0.00
   -9   16   11      1.78      0.00
   -8   16   11      2.02      0.00
   -7   16   11      0.12      0.00
   -6   16   11      2.11      0.00
   -5   16   11     -0.76      0.00
   -4   16   11      1.14      0.00
   -3   16   11      0.79      0.00
   -2   16   11      0.20      0.00
   -1   16   11      1.07      0.00
    0   16   11     -0.52      0.00
    1   16   11      0.09      0.00
    2   16   11     -1.78      0.00
    3   16   11      0.73      0.00
    4   16   11     -1.11      0.00
    5   16   11     -0.11      0.00
    6   16   11     -0.31      0.00
   -8   17   11      0.79      0.00
   -7   17   11      1.85      0.00
   -6   17   11     -0.62      0.00
   -5   17   11      2.08      0.00
   -4   17   11      0.38      0.00
   -3   17   11      1.52      0.00
   -2   17   11      1.45      0.00
   -1   17   11      0.68      0.00
    0   17   11     -0.24      0.00
    1   17   11     -0.06      0.00
    2   17   11      0.17      0.00
    3   17   11      0.18      0.00
    4   17   11      1.37      0.00
    5   17   11      0.35      0.00
   -7   18   11     -0.09      0.00
   -6   18   11      2.05      0.00
   -5   18   11      0.05      0.00
   -4   18   11      2.08      0.00
   -3   18   11      1.49      0.00
   -2   18   11      1.39      0.00
   -1   18   11      0.11      0.00
    0   18   11      0.69      0.00
    1   18   11     -0.94      0.00
    2   18   11      1.85      0.00
    3   18   11      1.14      0.00
    4   18   11      1.83      0.00
   -6   19   11     -0.04      0.00
   -5   19   11      1.83      0.00
   -4   19   11      0.99      0.00
   -3   19   11      1.24      0.00
   -2   19   11      0.73      0.00
   -1   19   11      0.42      0.00
    0   19   11     -1.22      0.00
    1   19   11      1.81      0.00
    2   19   11      0.05      0.00
   -2   20   11     -0.17      0.00
   -1   20   11     -0.65      0.00
  -10    0   12      2.74      0.00
   -8    0   12      0.58      0.00
   -6    0   12     -0.31      0.00
   -4    0   12     -1.06      0.00
   -2    0   12      2.82      0.00
    0    0   12      7.38      0.00
    2    0   12      6.17      0.00
    4    0   12      4.79      0.00
    6    0   12      0.92      0.00
    8    0   12     -2.34      0.00
   10    0   12     -1.85      0.00
  -12    1   12      0.55      0.00
  -11    1   12      4.96      0.00
  -10    1   12     -1.49      0.00
   -9    1   12      1.33      0.00
   -8    1   12     -0.74      0.00
   -7    1   12      0.89      0.00
   -6    1   12      0.57      0.00
   -5    1   12     -0.86      0.00
   -4    1   12      1.68      0.00
   -3    1   12      0.42      0.00
   -2    1   12      2.48      0.00
   -1    1   12      5.29      0.00
    0    1   12      1.30      0.00
    1    1   12      6.83      0.00
    2    1   12     -0.29      0.00
    3    1   12      5.10      0.00
    4    1   12     -1.33      0.00
    5    1   12      3.32      0.00
    6    1   12     -2.43      0.00
    7    1   12     -0.95      0.00
    8    1   12     -0.93      0.00
    9    1   12     -1.78      0.00
   10    1   12      0.03      0.00
   11    1   12     -1.09      0.00
  -12    2   12      4.89      0.00
  -11    2   12     -1.46      0.00
  -10    2   12      2.62      0.00
   -9    2   12     -2.60      0.00
   -8    2   12      2.29      0.00
   -7    2   12     -0.59      0.00
   -6    2   12      1.00      0.00
   -5    2   12      1.57      0.00
   -4    2   12     -0.33      0.00
   -3    2   12      3.61      0.00
   -2    2   12      2.55      0.00
   -1    2   12      3.68      0.00
    0    2   12      5.55      0.00
    1    2   12      0.53      0.00
    2    2   12      4.96      0.00
    3    2   12     -1.14      0.00
    4    2   12      4.08      0.00
    5    2   12     -3.71      0.00
    6    2   12      1.58      0.00
    7    2   12     -3.00      0.00
    8    2   12     -0.46      0.00
    9    2   12     -0.17      0.00
   10    2   12     -0.55      0.00
   11    2   12      0.28      0.00
  -14    3   12      2.44      0.00
  -13    3   12      3.11      0.00
  -12    3   12      0.37      0.00
  -11    3   12      2.31      0.00
  -10    3   12     -3.37      0.00
   -9    3   12      2.84      0.00
   -8    3   12     -2.70      0.00
   -7    3   12      3.42      0.00
   -6    3   12     -0.42      0.00
   -5    3   12      0.87      0.00
   -4    3   12      2.66      0.00
   -3    3   12      1.19      0.00
   -2    3   12      4.62      0.00
   -1    3   12      3.35      0.00
    0    3   12      2.46      0.00
    1    3   12      3.92      0.00
    2    3   12     -0.42      0.00
    3    3   12      3.55      0.00
    4    3   12     -2.74      0.00
    5    3   12      2.91      0.00
    6    3   12     -4.66      0.00
    7    3   12      1.69      0.00
    8    3   12     -0.95      0.00
    9    3   12      0.92      0.00
   10    3   12      0.45      0.00
  -14    4   12      1.78      0.00
  -13    4   12      1.26      0.00
  -12    4   12      0.62      0.00
  -11    4   12     -1.85      0.00
  -10    4   12      1.46      0.00
   -9    4   12     -3.58      0.00
   -8    4   12      4.28      0.00
   -7    4   12     -2.84      0.00
   -6    4   12      3.39      0.00
   -5    4   12      0.11      0.00
   -4    4   12      1.51      0.00
   -3    4   12      3.49      0.00
   -2    4   12      2.28      0.00
   -1    4   12      3.69      0.00
    0    4   12      2.29      0.00
    1    4   12      0.76      0.00
    2    4   12      2.38      0.00
    3    4   12     -1.05      0.00
    4    4   12      2.44      0.00
    5    4   12     -4.23      0.00
    6    4   12      2.91      0.00
    7    4   12     -2.35      0.00
    8    4   12      2.78      0.00
    9    4   12      0.84      0.00
   10    4   12      1.12      0.00
  -14    5   12      0.35      0.00
  -13    5   12     -0.20      0.00
  -12    5   12     -0.19      0.00
  -11    5   12     -0.89      0.00
  -10    5   12     -1.97      0.00
   -9    5   12      2.48      0.00
   -8    5   12     -3.32      0.00
   -7    5   12      4.84      0.00
   -6    5   12     -2.45      0.00
   -5    5   12      3.30      0.00
   -4    5   12      1.20      0.00
   -3    5   12      2.46      0.00
   -2    5   12      3.23      0.00
   -1    5   12      1.70      0.00
    0    5   12      1.72      0.00
    1    5   12      0.90      0.00
    2    5   12      0.12      0.00
    3    5   12      1.15      0.00
    4    5   12     -2.26      0.00
    5    5   12      2.12      0.00
    6    5   12     -3.36      0.00
    7    5   12      3.85      0.00
    8    5   12      0.65      0.00
    9    5   12      2.38      0.00
   10    5   12      0.57      0.00
  -13    6   12     -0.36      0.00
  -12    6   12     -1.61      0.00
  -11    6   12      0.42      0.00
  -10    6   12     -0.38      0.00
   -9    6   12     -1.20      0.00
   -8    6   12      3.47      0.00
   -7    6   12     -2.67      0.00
   -6    6   12      4.80      0.00
   -5    6   12     -1.06      0.00
   -4    6   12      3.44      0.00
   -3    6   12      1.82      0.00
   -2    6   12      2.22      0.00
   -1    6   12      1.72      0.00
    0    6   12      0.21      0.00
    1    6   12      0.45      0.00
    2    6   12     -0.13      0.00
    3    6   12     -0.53      0.00
    4    6   12      0.27      0.00
    5    6   12     -3.10      0.00
    6    6   12      3.11      0.00
    7    6   12     -0.71      0.00
    8    6   12      3.31      0.00
    9    6   12      1.33      0.00
   10    6   12      0.71      0.00
  -13    7   12     -0.41      0.00
  -12    7   12      1.02      0.00
  -11    7   12     -1.35      0.00
  -10    7   12      1.71      0.00
   -9    7   12      0.61      0.00
   -8    7   12     -0.37      0.00
   -7    7   12      3.96      0.00
   -6    7   12     -1.38      0.00
   -5    7   12      4.24      0.00
   -4    7   12      0.12      0.00
   -3    7   12      2.86      0.00
   -2    7   12      1.19      0.00
   -1    7   12      0.60      0.00
    0    7   12      0.10      0.00
    1    7   12     -0.77      0.00
    2    7   12     -0.06      0.00
    3    7   12     -1.01      0.00
    4    7   12     -1.83      0.00
    5    7   12      0.93      0.00
    6    7   12     -2.47      0.00
    7    7   12      3.58      0.00
    8    7   12      0.89      0.00
    9    7   12      0.98      0.00
   10    7   12      0.24      0.00
  -13    8   12      0.28      0.00
  -12    8   12      0.18      0.00
  -11    8   12      2.98      0.00
  -10    8   12     -0.91      0.00
   -9    8   12      2.22      0.00
   -8    8   12      1.41      0.00
   -7    8   12      0.50      0.00
   -6    8   12      3.31      0.00
   -5    8   12     -0.64      0.00
   -4    8   12      2.90      0.00
   -3    8   12      0.31      0.00
   -2    8   12      1.23      0.00
   -1    8   12     -0.15      0.00
    0    8   12     -0.74      0.00
    1    8   12     -0.53      0.00
    2    8   12     -1.01      0.00
    3    8   12     -0.65      0.00
    4    8   12     -1.01      0.00
    5    8   12     -2.82      0.00
    6    8   12      2.63      0.00
    7    8   12     -1.41      0.00
    8    8   12      1.95      0.00
    9    8   12      0.65      0.00
  -13    9   12      1.40      0.00
  -12    9   12      2.33      0.00
  -11    9   12     -0.01      0.00
  -10    9   12      3.23      0.00
   -9    9   12     -0.68      0.00
   -8    9   12      2.26      0.00
   -7    9   12      1.11      0.00
   -6    9   12      0.33      0.00
   -5    9   12      1.52      0.00
   -4    9   12     -0.55      0.00
   -3    9   12      1.43      0.00
   -2    9   12     -0.20      0.00
   -1    9   12     -0.38      0.00
    0    9   12     -0.80      0.00
    1    9   12     -0.47      0.00
    2    9   12     -0.27      0.00
    3    9   12     -1.05      0.00
    4    9   12     -1.45      0.00
    5    9   12      0.40      0.00
    6    9   12     -3.15      0.00
    7    9   12      3.06      0.00
    8    9   12     -1.03      0.00
    9    9   12     -0.43      0.00
  -12   10   12      1.40      0.00
  -11   10   12      2.51      0.00
  -10   10   12     -1.21      0.00
   -9   10   12      2.39      0.00
   -8   10   12     -0.71      0.00
   -7   10   12      1.54      0.00
   -6   10   12     -0.62      0.00
   -5   10   12     -0.33      0.00
   -4   10   12      0.51      0.00
   -3   10   12     -0.43      0.00
   -2   10   12      0.25      0.00
   -1   10   12     -0.62      0.00
    0   10   12     -0.29      0.00
    1   10   12     -0.21      0.00
    2   10   12      0.37      0.00
    3   10   12     -0.07      0.00
    4   10   12     -1.11      0.00
    5   10   12     -2.16      0.00
    6   10   12      1.91      0.00
    7   10   12     -3.25      0.00
    8   10   12      1.47      0.00
    9   10   12     -0.83      0.00
  -12   11   12      1.46      0.00
  -11   11   12     -0.59      0.00
  -10   11   12      1.22      0.00
   -9   11   12     -1.70      0.00
   -8   11   12      1.59      0.00
   -7   11   12     -1.69      0.00
   -6   11   12      0.61      0.00
   -5   11   12     -1.34      0.00
   -4   11   12     -0.20      0.00
   -3   11   12      0.57      0.00
   -2   11   12     -0.63      0.00
   -1   11   12     -0.07      0.00
    0   11   12     -0.20      0.00
    1   11   12      1.20      0.00
    2   11   12      0.35      0.00
    3   11   12     -0.20      0.00
    4   11   12     -0.38      0.00
    5   11   12     -1.00      0.00
    6   11   12     -2.77      0.00
    7   11   12      1.91      0.00
    8   11   12     -2.94      0.00
  -11   12   12     -0.10      0.00
  -10   12   12     -1.90      0.00
   -9   12   12      0.69      0.00
   -8   12   12     -1.54      0.00
   -7   12   12      1.15      0.00
   -6   12   12     -2.31      0.00
   -5   12   12      0.75      0.00
   -4   12   12     -0.30      0.00
   -3   12   12     -0.48      0.00
   -2   12   12      0.46      0.00
   -1   12   12     -0.78      0.00
    0   12   12      0.93      0.00
    1   12   12      0.23      0.00
    2   12   12      1.45      0.00
    3   12   12     -0.19      0.00
    4   12   12     -1.93      0.00
    5   12   12     -0.84      0.00
    6   12   12     -0.76      0.00
    7   12   12     -3.13      0.00
    8   12   12      0.68      0.00
  -11   13   12     -1.55      0.00
  -10   13   12     -0.50      0.00
   -9   13   12     -1.09      0.00
   -8   13   12      1.13      0.00
   -7   13   12     -1.57      0.00
   -6   13   12      1.53      0.00
   -5   13   12     -1.54      0.00
   -4   13   12      0.48      0.00
   -3   13   12      0.27      0.00
   -2   13   12     -1.48      0.00
   -1   13   12      0.61      0.00
    0   13   12     -0.44      0.00
    1   13   12      1.65      0.00
    2   13   12     -0.77      0.00
    3   13   12     -0.37      0.00
    4   13   12     -0.89      0.00
    5   13   12     -2.93      0.00
    6   13   12     -1.37      0.00
    7   13   12     -0.67      0.00
  -10   14   12     -0.72      0.00
   -9   14   12      0.64      0.00
   -8   14   12     -0.20      0.00
   -7   14   12      1.70      0.00
   -6   14   12     -1.65      0.00
   -5   14   12      1.53      0.00
   -4   14   12     -0.87      0.00
   -3   14   12     -1.06      0.00
   -2   14   12      0.32      0.00
   -1   14   12     -1.36      0.00
    0   14   12      1.00      0.00
    1   14   12     -0.85      0.00
    2   14   12      0.64      0.00
    3   14   12     -2.13      0.00
    4   14   12     -2.02      0.00
    5   14   12     -0.99      0.00
    6   14   12     -2.57      0.00
   -9   15   12      0.66      0.00
   -8   15   12      1.41      0.00
   -7   15   12     -0.66      0.00
   -6   15   12      1.78      0.00
   -5   15   12     -1.72      0.00
   -4   15   12      0.23      0.00
   -3   15   12     -0.39      0.00
   -2   15   12     -1.33      0.00
   -1   15   12      0.72      0.00
    0   15   12     -0.56      0.00
    1   15   12      0.26      0.00
    2   15   12     -1.92      0.00
    3   15   12     -0.59      0.00
    4   15   12     -2.05      0.00
    5   15   12     -2.10      0.00
    6   15   12     -1.16      0.00
   -8   16   12      0.39      0.00
   -7   16   12      1.32      0.00
   -6   16   12     -1.48      0.00
   -5   16   12      1.18      0.00
   -4   16   12     -1.04      0.00
   -3   16   12     -0.19      0.00
   -2   16   12      0.82      0.00
   -1   16   12      0.08      0.00
    0   16   12      0.12      0.00
    1   16   12     -0.45      0.00
    2   16   12     -0.77      0.00
    3   16   12     -1.72      0.00
    4   16   12     -0.62      0.00
    5   16   12     -1.25      0.00
   -7   17   12     -0.59      0.00
   -6   17   12      1.26      0.00
   -5   17   12     -1.07      0.00
   -4   17   12      1.01      0.00
   -3   17   12      0.97      0.00
   -2   17   12      0.97      0.00
   -1   17   12      0.95      0.00
    0   17   12      0.79      0.00
    1   17   12     -1.24      0.00
    2   17   12      0.04      0.00
    3   17   12     -0.49      0.00
    4   17   12     -0.42      0.00
   -6   18   12     -0.52      0.00
   -5   18   12      1.52      0.00
   -4   18   12      0.86      0.00
   -3   18   12      1.57      0.00
   -2   18   12      2.05      0.00
   -1   18   12      1.29      0.00
    0   18   12     -0.61      0.00
    1   18   12      1.04      0.00
    2   18   12     -1.12      0.00
   -3   19   12      2.25      0.00
   -2   19   12      1.18      0.00
   -1   19   12      0.72      0.00
  -11    0   13      3.69      0.00
   -9    0   13      2.42      0.00
   -7    0   13      1.76      0.00
   -5    0   13     -0.22      0.00
   -3    0   13     -0.85      0.00
   -1    0   13      2.46      0.00
    1    0   13      4.63      0.00
    3    0   13      3.84      0.00
    5    0   13      5.08      0.00
    7    0   13      1.92      0.00
    9    0   13     -1.07      0.00
  -12    1   13      3.53      0.00
  -11    1   13      0.28      0.00
  -10    1   13      2.80      0.00
   -9    1   13     -1.32      0.00
   -8    1   13      2.58      0.00
   -7    1   13     -0.63      0.00
   -6    1   13      1.20      0.00
   -5    1   13      0.54      0.00
   -4    1   13     -0.65      0.00
   -3    1   13      1.07      0.00
   -2    1   13      0.55      0.00
   -1    1   13      1.71      0.00
    0    1   13      4.15      0.00
    1    1   13      0.45      0.00
    2    1   13      3.75      0.00
    3    1   13     -0.35      0.00
    4    1   13      4.44      0.00
    5    1   13     -1.69      0.00
    6    1   13      3.67      0.00
    7    1   13     -2.18      0.00
    8    1   13      0.13      0.00
    9    1   13     -0.85      0.00
   10    1   13     -1.45      0.00
  -12    2   13      2.09      0.00
  -11    2   13      2.50      0.00
  -10    2   13     -1.44      0.00
   -9    2   13      2.75      0.00
   -8    2   13     -2.29      0.00
   -7    2   13      3.29      0.00
   -6    2   13     -0.25      0.00
   -5    2   13      0.77      0.00
   -4    2   13      1.25      0.00
   -3    2   13      0.11      0.00
   -2    2   13      2.67      0.00
   -1    2   13      2.62      0.00
    0    2   13      2.16      0.00
    1    2   13      3.70      0.00
    2    2   13     -0.03      0.00
    3    2   13      3.24      0.00
    4    2   13     -1.44      0.00
    5    2   13      3.88      0.00
    6    2   13     -3.92      0.00
    7    2   13      1.58      0.00
    8    2   13     -2.27      0.00
    9    2   13     -0.50      0.00
   10    2   13     -0.43      0.00
  -13    3   13      2.92      0.00
  -12    3   13      1.54      0.00
  -11    3   13      0.14      0.00
  -10    3   13      1.39      0.00
   -9    3   13     -2.92      0.00
   -8    3   13      4.11      0.00
   -7    3   13     -2.28      0.00
   -6    3   13      3.28      0.00
   -5    3   13      0.33      0.00
   -4    3   13      0.77      0.00
   -3    3   13      2.32      0.00
   -2    3   13      1.79      0.00
   -1    3   13      3.50      0.00
    0    3   13      2.91      0.00
    1    3   13      1.14      0.00
    2    3   13      2.47      0.00
    3    3   13     -0.26      0.00
    4    3   13      2.87      0.00
    5    3   13     -3.53      0.00
    6    3   13      2.36      0.00
    7    3   13     -3.70      0.00
    8    3   13      0.91      0.00
    9    3   13     -0.55      0.00
   10    3   13     -0.47      0.00
  -13    4   13      1.01      0.00
  -12    4   13      1.45      0.00
  -11    4   13     -0.73      0.00
  -10    4   13     -1.53      0.00
   -9    4   13      2.19      0.00
   -8    4   13     -3.19      0.00
   -7    4   13      4.97      0.00
   -6    4   13     -1.70      0.00
   -5    4   13      2.61      0.00
   -4    4   13      1.25      0.00
   -3    4   13      1.75      0.00
   -2    4   13      3.37      0.00
   -1    4   13      2.33      0.00
    0    4   13      2.47      0.00
    1    4   13      1.68      0.00
    2    4   13      0.87      0.00
    3    4   13      1.70      0.00
    4    4   13     -1.29      0.00
    5    4   13      1.94      0.00
    6    4   13     -4.12      0.00
    7    4   13      2.02      0.00
    8    4   13     -0.76      0.00
    9    4   13      0.95      0.00
  -13    5   13      0.85      0.00
  -12    5   13     -1.75      0.00
  -11    5   13      0.36      0.00
  -10    5   13     -1.08      0.00
   -9    5   13     -1.69      0.00
   -8    5   13      3.57      0.00
   -7    5   13     -2.60      0.00
   -6    5   13      4.55      0.00
   -5    5   13     -0.38      0.00
   -4    5   13      2.50      0.00
   -3    5   13      2.49      0.00
   -2    5   13      2.29      0.00
   -1    5   13      2.82      0.00
    0    5   13      1.10      0.00
    1    5   13      1.40      0.00
    2    5   13      0.74      0.00
    3    5   13      0.89      0.00
    4    5   13      0.69      0.00
    5    5   13     -2.81      0.00
    6    5   13      1.94      0.00
    7    5   13     -1.53      0.00
    8    5   13      2.34      0.00
    9    5   13      1.34      0.00
  -13    6   13     -1.08      0.00
  -12    6   13      0.58      0.00
  -11    6   13     -2.87      0.00
  -10    6   13      0.82      0.00
   -9    6   13      0.19      0.00
   -8    6   13     -1.01      0.00
   -7    6   13      4.15      0.00
   -6    6   13     -1.02      0.00
   -5    6   13      3.83      0.00
   -4    6   13      1.32      0.00
   -3    6   13      2.55      0.00
   -2    6   13      2.48      0.00
   -1    6   13      1.04      0.00
    0    6   13      1.14      0.00
    1    6   13      0.05      0.00
    2    6   13      1.32      0.00
    3    6   13     -0.33      0.00
    4    6   13     -0.58      0.00
    5    6   13      0.32      0.00
    6    6   13     -2.40      0.00
    7    6   13      2.89      0.00
    8    6   13      1.40      0.00
    9    6   13      1.37      0.00
  -13    7   13     -0.64      0.00
  -12    7   13     -1.95      0.00
  -11    7   13      2.08      0.00
  -10    7   13     -2.07      0.00
   -9    7   13      1.56      0.00
   -8    7   13      1.59      0.00
   -7    7   13      0.45      0.00
   -6    7   13      3.91      0.00
   -5    7   13      0.79      0.00
   -4    7   13      3.04      0.00
   -3    7   13      1.81      0.00
   -2    7   13      1.25      0.00
   -1    7   13      0.71      0.00
    0    7   13     -0.46      0.00
    1    7   13      0.17      0.00
    2    7   13     -0.50      0.00
    3    7   13      0.50      0.00
    4    7   13     -1.54      0.00
    5    7   13     -2.22      0.00
    6    7   13      1.74      0.00
    7    7   13     -0.36      0.00
    8    7   13      2.41      0.00
    9    7   13      1.74      0.00
  -12    8   13      1.42      0.00
  -11    8   13     -1.52      0.00
  -10    8   13      3.20      0.00
   -9    8   13     -0.72      0.00
   -8    8   13      2.37      0.00
   -7    8   13      2.27      0.00
   -6    8   13      1.79      0.00
   -5    8   13      2.71      0.00
   -4    8   13      1.25      0.00
   -3    8   13      1.55      0.00
   -2    8   13      0.43      0.00
   -1    8   13     -0.69      0.00
    0    8   13     -0.89      0.00
    1    8   13     -0.56      0.00
    2    8   13     -0.24      0.00
    3    8   13     -1.71      0.00
    4    8   13     -1.28      0.00
    5    8   13     -0.95      0.00
    6    8   13     -2.26      0.00
    7    8   13      2.95      0.00
    8    8   13      0.72      0.00
  -12    9   13      0.50      0.00
  -11    9   13      3.18      0.00
  -10    9   13     -1.26      0.00
   -9    9   13      3.17      0.00
   -8    9   13      0.41      0.00
   -7    9   13      2.93      0.00
   -6    9   13      1.27      0.00
   -5    9   13      1.61      0.00
   -4    9   13      1.14      0.00
   -3    9   13      0.20      0.00
   -2    9   13     -0.21      0.00
   -1    9   13     -1.14      0.00
    0    9   13     -1.02      0.00
    1    9   13     -1.09      0.00
    2    9   13     -0.50      0.00
    3    9   13     -0.87      0.00
    4    9   13     -2.67      0.00
    5    9   13     -2.17      0.00
    6    9   13      1.21      0.00
    7    9   13     -1.62      0.00
    8    9   13      1.85      0.00
  -11   10   13     -0.17      0.00
  -10   10   13      2.84      0.00
   -9   10   13     -0.95      0.00
   -8   10   13      2.80      0.00
   -7   10   13      0.01      0.00
   -6   10   13      2.25      0.00
   -5   10   13     -0.36      0.00
   -4   10   13      0.55      0.00
   -3   10   13      0.33      0.00
   -2   10   13     -1.05      0.00
   -1   10   13     -0.80      0.00
    0   10   13     -1.13      0.00
    1   10   13      0.18      0.00
    2   10   13     -0.69      0.00
    3   10   13     -1.58      0.00
    4   10   13     -1.02      0.00
    5   10   13     -1.97      0.00
    6   10   13     -1.95      0.00
    7   10   13      2.21      0.00
    8   10   13     -1.39      0.00
  -11   11   13      1.80      0.00
  -10   11   13     -1.46      0.00
   -9   11   13      1.84      0.00
   -8   11   13     -0.80      0.00
   -7   11   13      2.00      0.00
   -6   11   13     -1.50      0.00
   -5   11   13      1.33      0.00
   -4   11   13     -0.30      0.00
   -3   11   13     -0.41      0.00
   -2   11   13      0.32      0.00
   -1   11   13     -1.19      0.00
    0   11   13      0.33      0.00
    1   11   13     -0.16      0.00
    2   11   13      0.53      0.00
    3   11   13     -0.40      0.00
    4   11   13     -2.85      0.00
    5   11   13     -0.37      0.00
    6   11   13     -0.53      0.00
    7   11   13     -1.85      0.00
  -10   12   13      0.56      0.00
   -9   12   13     -1.53      0.00
   -8   12   13      1.24      0.00
   -7   12   13     -1.47      0.00
   -6   12   13      1.54      0.00
   -5   12   13     -1.46      0.00
   -4   12   13      0.89      0.00
   -3   12   13      0.72      0.00
   -2   12   13     -1.21      0.00
   -1   12   13      0.83      0.00
    0   12   13     -0.24      0.00
    1   12   13      1.48      0.00
    2   12   13     -0.01      0.00
    3   12   13     -0.86      0.00
    4   12   13      0.10      0.00
    5   12   13     -3.04      0.00
    6   12   13     -0.10      0.00
    7   12   13     -0.05      0.00
  -10   13   13     -1.66      0.00
   -9   13   13      0.39      0.00
   -8   13   13     -1.04      0.00
   -7   13   13      1.18      0.00
   -6   13   13     -1.68      0.00
   -5   13   13      1.77      0.00
   -4   13   13     -0.17      0.00
   -3   13   13     -0.37      0.00
   -2   13   13      1.00      0.00
   -1   13   13     -1.18      0.00
    0   13   13      1.44      0.00
    1   13   13      0.13      0.00
    2   13   13      0.93      0.00
    3   13   13     -0.67      0.00
    4   13   13     -2.27      0.00
    5   13   13      0.50      0.00
    6   13   13     -2.37      0.00
   -9   14   13     -0.67      0.00
   -8   14   13      0.76      0.00
   -7   14   13     -0.96      0.00
   -6   14   13      1.62      0.00
   -5   14   13     -1.05      0.00
   -4   14   13      0.77      0.00
   -3   14   13      0.14      0.00
   -2   14   13     -1.63      0.00
   -1   14   13      0.94      0.00
    0   14   13     -0.45      0.00
    1   14   13      1.06      0.00
    2   14   13     -0.88      0.00
    3   14   13     -0.44      0.00
    4   14   13     -0.97      0.00
    5   14   13     -2.40      0.00
   -8   15   13     -0.13      0.00
   -7   15   13      0.96      0.00
   -6   15   13     -1.07      0.00
   -5   15   13      1.17      0.00
   -4   15   13     -0.91      0.00
   -3   15   13     -1.10      0.00
   -2   15   13      0.13      0.00
   -1   15   13     -1.07      0.00
    0   15   13      0.57      0.00
    1   15   13     -0.47      0.00
    2   15   13     -0.12      0.00
    3   15   13     -1.77      0.00
    4   15   13     -0.93      0.00
   -7   16   13     -0.53      0.00
   -6   16   13      0.79      0.00
   -5   16   13     -1.24      0.00
   -4   16   13     -0.31      0.00
   -3   16   13     -0.45      0.00
   -2   16   13     -0.98      0.00
   -1   16   13      0.44      0.00
    0   16   13     -0.04      0.00
    1   16   13     -0.52      0.00
    2   16   13     -0.97      0.00
    3   16   13     -0.56      0.00
   -5   17   13      0.23      0.00
   -4   17   13     -0.54      0.00
   -3   17   13     -0.42      0.00
   -2   17   13      0.91      0.00
   -1   17   13      0.38      0.00
    0   17   13     -0.15      0.00
    1   17   13      0.06      0.00
    2   17   13     -1.03      0.00
  -10    0   14      1.53      0.00
   -8    0   14      3.05      0.00
   -6    0   14      1.61      0.00
   -4    0   14     -0.04      0.00
   -2    0   14     -0.66      0.00
    0    0   14      2.61      0.00
    2    0   14      3.05      0.00
    4    0   14      4.27      0.00
    6    0   14      5.24      0.00
  -12    1   14      1.23      0.00
  -11    1   14      0.63      0.00
  -10    1   14      0.11      0.00
   -9    1   14      2.51      0.00
   -8    1   14     -1.04      0.00
   -7    1   14      2.84      0.00
   -6    1   14     -0.20      0.00
   -5    1   14      0.84      0.00
   -4    1   14      0.16      0.00
   -3    1   14     -0.57      0.00
   -2    1   14      0.64      0.00
   -1    1   14      0.98      0.00
    0    1   14      1.05      0.00
    1    1   14      3.16      0.00
    2    1   14     -0.12      0.00
    3    1   14      3.02      0.00
    4    1   14     -0.34      0.00
    5    1   14      5.01      0.00
    6    1   14     -0.93      0.00
    7    1   14      3.56      0.00
    8    1   14     -0.74      0.00
  -12    2   14      0.52      0.00
  -11    2   14      1.37      0.00
  -10    2   14      1.07      0.00
   -9    2   14     -1.20      0.00
   -8    2   14      3.39      0.00
   -7    2   14     -1.52      0.00
   -6    2   14      2.40      0.00
   -5    2   14      0.24      0.00
   -4    2   14      0.19      0.00
   -3    2   14      0.62      0.00
   -2    2   14      0.36      0.00
   -1    2   14      2.21      0.00
    0    2   14      2.45      0.00
    1    2   14      0.91      0.00
    2    2   14      2.33      0.00
    3    2   14     -0.18      0.00
    4    2   14      3.56      0.00
    5    2   14     -1.21      0.00
    6    2   14      3.67      0.00
    7    2   14     -1.65      0.00
    8    2   14      1.28      0.00
    9    2   14     -0.63      0.00
  -12    3   14      2.20      0.00
  -11    3   14     -0.17      0.00
  -10    3   14      0.04      0.00
   -9    3   14      1.87      0.00
   -8    3   14     -2.28      0.00
   -7    3   14      3.86      0.00
   -6    3   14     -0.89      0.00
   -5    3   14      1.48      0.00
   -4    3   14      0.78      0.00
   -3    3   14      0.51      0.00
   -2    3   14      2.38      0.00
   -1    3   14      1.92      0.00
    0    3   14      2.65      0.00
    1    3   14      1.80      0.00
    2    3   14      0.74      0.00
    3    3   14      1.98      0.00
    4    3   14     -0.28      0.00
    5    3   14      3.03      0.00
    6    3   14     -2.31      0.00
    7    3   14      1.62      0.00
    8    3   14     -0.90      0.00
  -12    4   14     -0.49      0.00
  -11    4   14      1.26      0.00
  -10    4   14     -0.66      0.00
   -9    4   14     -1.24      0.00
   -8    4   14      2.99      0.00
   -7    4   14     -2.05      0.00
   -6    4   14      3.26      0.00
   -5    4   14      0.25      0.00
   -4    4   14      1.00      0.00
   -3    4   14      2.31      0.00
   -2    4   14      1.86      0.00
   -1    4   14      3.60      0.00
    0    4   14      1.61      0.00
    1    4   14      2.02      0.00
    2    4   14      0.83      0.00
    3    4   14      1.55      0.00
    4    4   14      1.71      0.00
    5    4   14     -1.47      0.00
    6    4   14      1.73      0.00
    7    4   14     -1.57      0.00
    8    4   14      0.87      0.00
  -12    5   14      1.20      0.00
  -11    5   14     -2.33      0.00
  -10    5   14      0.49      0.00
   -9    5   14      0.14      0.00
   -8    5   14     -1.44      0.00
   -7    5   14      3.45      0.00
   -6    5   14     -0.66      0.00
   -5    5   14      2.31      0.00
   -4    5   14      2.00      0.00
   -3    5   14      1.83      0.00
   -2    5   14      3.74      0.00
   -1    5   14      1.82      0.00
    0    5   14      2.64      0.00
    1    5   14      0.44      0.00
    2    5   14      2.54      0.00
    3    5   14      0.42      0.00
    4    5   14      1.18      0.00
    5    5   14      0.84      0.00
    6    5   14     -1.95      0.00
    7    5   14      1.59      0.00
    8    5   14      0.65      0.00
  -12    6   14     -2.27      0.00
  -11    6   14      1.32      0.00
  -10    6   14     -2.34      0.00
   -9    6   14      0.35      0.00
   -8    6   14      1.45      0.00
   -7    6   14     -0.31      0.00
   -6    6   14      3.18      0.00
   -5    6   14      1.44      0.00
   -4    6   14      2.29      0.00
   -3    6   14      3.42      0.00
   -2    6   14      1.93      0.00
   -1    6   14      2.60      0.00
    0    6   14      0.39      0.00
    1    6   14      1.69      0.00
    2    6   14      0.18      0.00
    3    6   14      2.96      0.00
    4    6   14     -0.68      0.00
    5    6   14     -0.59      0.00
    6    6   14      1.03      0.00
    7    6   14     -0.26      0.00
    8    6   14      1.84      0.00
  -12    7   14      0.48      0.00
  -11    7   14     -2.81      0.00
  -10    7   14      1.88      0.00
   -9    7   14     -0.88      0.00
   -8    7   14      0.94      0.00
   -7    7   14      2.50      0.00
   -6    7   14      1.66      0.00
   -5    7   14      2.82      0.00
   -4    7   14      2.83      0.00
   -3    7   14      2.06      0.00
   -2    7   14      2.26      0.00
   -1    7   14      0.12      0.00
    0    7   14      0.26      0.00
    1    7   14      0.10      0.00
    2    7   14      1.76      0.00
    3    7   14     -0.81      0.00
    4    7   14      1.21      0.00
    5    7   14     -1.27      0.00
    6    7   14     -1.11      0.00
    7    7   14      2.17      0.00
    8    7   14      1.39      0.00
  -11    8   14      2.09      0.00
  -10    8   14     -1.98      0.00
   -9    8   14      2.08      0.00
   -8    8   14      1.05      0.00
   -7    8   14      2.26      0.00
   -6    8   14      2.63      0.00
   -5    8   14      2.70      0.00
   -4    8   14      2.05      0.00
   -3    8   14      1.68      0.00
   -2    8   14      0.12      0.00
   -1    8   14     -0.64      0.00
    0    8   14     -0.97      0.00
    1    8   14     -0.56      0.00
    2    8   14      0.11      0.00
    3    8   14      0.91      0.00
    4    8   14     -2.81      0.00
    5    8   14     -0.76      0.00
    6    8   14      0.20      0.00
    7    8   14     -0.17      0.00
  -11    9   14     -1.25      0.00
  -10    9   14      2.67      0.00
   -9    9   14     -0.50      0.00
   -8    9   14      2.41      0.00
   -7    9   14      2.01      0.00
   -6    9   14      2.79      0.00
   -5    9   14      1.45      0.00
   -4    9   14      1.46      0.00
   -3    9   14      0.42      0.00
   -2    9   14     -1.15      0.00
   -1    9   14     -1.71      0.00
    0    9   14     -1.85      0.00
    1    9   14     -0.22      0.00
    2    9   14     -0.56      0.00
    3    9   14     -1.79      0.00
    4    9   14     -0.49      0.00
    5    9   14     -3.03      0.00
    6    9   14     -0.90      0.00
    7    9   14      1.78      0.00
  -11   10   14      2.14      0.00
  -10   10   14     -1.32      0.00
   -9   10   14      2.34      0.00
   -8   10   14      0.81      0.00
   -7   10   14      2.32      0.00
   -6   10   14      0.85      0.00
   -5   10   14      1.60      0.00
   -4   10   14      0.12      0.00
   -3   10   14     -0.94      0.00
   -2   10   14     -0.99      0.00
   -1   10   14     -2.38      0.00
    0   10   14     -1.21      0.00
    1   10   14     -0.99      0.00
    2   10   14     -0.26      0.00
    3   10   14     -0.83      0.00
    4   10   14     -3.91      0.00
    5   10   14     -0.37      0.00
    6   10   14     -1.08      0.00
  -10   11   14      1.72      0.00
   -9   11   14     -0.88      0.00
   -8   11   14      1.74      0.00
   -7   11   14      0.38      0.00
   -6   11   14      1.31      0.00
   -5   11   14     -0.54      0.00
   -4   11   14      0.10      0.00
   -3   11   14     -0.11      0.00
   -2   11   14     -2.20      0.00
   -1   11   14     -0.77      0.00
    0   11   14     -1.00      0.00
    1   11   14      0.16      0.00
    2   11   14     -0.39      0.00
    3   11   14     -1.96      0.00
    4   11   14     -0.29      0.00
    5   11   14     -3.71      0.00
    6   11   14      0.60      0.00
   -9   12   14      1.10      0.00
   -8   12   14     -0.51      0.00
   -7   12   14      0.84      0.00
   -6   12   14     -0.78      0.00
   -5   12   14      0.81      0.00
   -4   12   14     -0.09      0.00
   -3   12   14     -0.78      0.00
   -2   12   14      0.43      0.00
   -1   12   14     -1.38      0.00
    0   12   14      0.52      0.00
    1   12   14      0.41      0.00
    2   12   14      0.09      0.00
    3   12   14     -0.42      0.00
    4   12   14     -3.02      0.00
    5   12   14      1.06      0.00
   -9   13   14     -1.19      0.00
   -8   13   14      0.55      0.00
   -7   13   14     -0.76      0.00
   -6   13   14      0.71      0.00
   -5   13   14     -0.35      0.00
   -4   13   14      0.77      0.00
   -3   13   14      0.80      0.00
   -2   13   14     -1.15      0.00
   -1   13   14      0.99      0.00
    0   13   14      0.10      0.00
    1   13   14      1.02      0.00
    2   13   14      0.07      0.00
    3   13   14     -0.73      0.00
    4   13   14     -0.04      0.00
   -8   14   14     -0.66      0.00
   -7   14   14      0.35      0.00
   -6   14   14     -0.42      0.00
   -5   14   14      1.20      0.00
   -4   14   14      0.51      0.00
   -3   14   14     -0.27      0.00
   -2   14   14      0.72      0.00
   -1   14   14     -0.75      0.00
    0   14   14      1.06      0.00
    1   14   14      0.30      0.00
    2   14   14      0.47      0.00
    3   14   14     -0.82      0.00
    4   14   14     -0.70      0.00
   -6   15   14      0.71      0.00
   -5   15   14      0.17      0.00
   -4   15   14      0.28      0.00
   -3   15   14      0.14      0.00
   -2   15   14     -1.14      0.00
   -1   15   14      0.43      0.00
    0   15   14     -0.14      0.00
    1   15   14      0.45      0.00
    2   15   14     -0.60      0.00
   -5   16   14      0.31      0.00
   -4   16   14     -0.16      0.00
   -3   16   14     -1.15      0.00
   -2   16   14     -0.12      0.00
   -1   16   14     -0.58      0.00
    0   16   14      0.10      0.00
    1   16   14     -0.27      0.00
  -11    0   15     -1.94      0.00
   -9    0   15      1.40      0.00
   -7    0   15      2.24      0.00
   -5    0   15      0.98      0.00
   -3    0   15     -0.20      0.00
   -1    0   15      0.02      0.00
    1    0   15      2.87      0.00
    3    0   15      3.06      0.00
    5    0   15      3.74      0.00
    7    0   15      3.09      0.00
  -12    1   15     -1.73      0.00
  -11    1   15      0.79      0.00
  -10    1   15     -0.47      0.00
   -9    1   15      0.09      0.00
   -8    1   15      2.44      0.00
   -7    1   15     -0.44      0.00
   -6    1   15      1.46      0.00
   -5    1   15      0.38      0.00
   -4    1   15      0.36      0.00
   -3    1   15     -0.10      0.00
   -2    1   15     -0.60      0.00
   -1    1   15      0.75      0.00
    0    1   15      1.67      0.00
    1    1   15      0.64      0.00
    2    1   15      2.74      0.00
    3    1   15     -0.13      0.00
    4    1   15      3.34      0.00
    5    1   15      0.06      0.00
    6    1   15      3.34      0.00
    7    1   15      0.51      0.00
  -12    2   15      0.96      0.00
  -11    2   15     -1.16      0.00
  -10    2   15      1.02      0.00
   -9    2   15      1.12      0.00
   -8    2   15     -0.79      0.00
   -7    2   15      2.29      0.00
   -6    2   15      0.03      0.00
   -5    2   15      0.53      0.00
   -4    2   15      0.54      0.00
   -3    2   15     -0.48      0.00
   -2    2   15      0.78      0.00
   -1    2   15      0.65      0.00
    0    2   15      2.04      0.00
    1    2   15      1.95      0.00
    2    2   15      0.59      0.00
    3    2   15      2.24      0.00
    4    2   15      0.04      0.00
    5    2   15      3.33      0.00
    6    2   15      0.23      0.00
    7    2   15      2.05      0.00
  -12    3   15     -0.35      0.00
  -11    3   15      1.48      0.00
  -10    3   15     -0.44      0.00
   -9    3   15     -0.02      0.00
   -8    3   15      1.89      0.00
   -7    3   15     -0.99      0.00
   -6    3   15      1.40      0.00
   -5    3   15      0.91      0.00
   -4    3   15     -0.57      0.00
   -3    3   15      1.25      0.00
   -2    3   15      0.36      0.00
   -1    3   15      2.93      0.00
    0    3   15      1.50      0.00
    1    3   15      2.23      0.00
    2    3   15      0.85      0.00
    3    3   15      1.20      0.00
    4    3   15      2.31      0.00
    5    3   15     -0.02      0.00
    6    3   15      2.32      0.00
    7    3   15      0.37      0.00
  -12    4   15      1.23      0.00
  -11    4   15     -1.02      0.00
  -10    4   15      0.92      0.00
   -9    4   15      0.23      0.00
   -8    4   15     -1.03      0.00
   -7    4   15      1.89      0.00
   -6    4   15      0.03      0.00
   -5    4   15      0.11      0.00
   -4    4   15      1.96      0.00
   -3    4   15      0.01      0.00
   -2    4   15      3.52      0.00
   -1    4   15      1.78      0.00
    0    4   15      3.57      0.00
    1    4   15      0.54      0.00
    2    4   15      2.73      0.00
    3    4   15      0.48      0.00
    4    4   15      1.81      0.00
    5    4   15      1.94      0.00
    6    4   15     -0.46      0.00
    7    4   15      1.32      0.00
  -11    5   15      1.25      0.00
  -10    5   15     -1.28      0.00
   -9    5   15     -0.16      0.00
   -8    5   15      0.97      0.00
   -7    5   15     -0.73      0.00
   -6    5   15      1.29      0.00
   -5    5   15      1.63      0.00
   -4    5   15      0.17      0.00
   -3    5   15      3.99      0.00
   -2    5   15      1.90      0.00
   -1    5   15      4.40      0.00
    0    5   15      1.37      0.00
    1    5   15      3.00      0.00
    2    5   15      0.00      0.00
    3    5   15      4.13      0.00
    4    5   15      0.32      0.00
    5    5   15      0.94      0.00
    6    5   15      1.36      0.00
    7    5   15      0.04      0.00
  -11    6   15     -1.97      0.00
  -10    6   15      0.85      0.00
   -9    6   15     -0.51      0.00
   -8    6   15     -0.62      0.00
   -7    6   15      1.65      0.00
   -6    6   15      0.81      0.00
   -5    6   15      1.20      0.00
   -4    6   15      3.66      0.00
   -3    6   15      1.87      0.00
   -2    6   15      4.83      0.00
   -1    6   15      1.91      0.00
    0    6   15      2.59      0.00
    1    6   15      0.84      0.00
    2    6   15      3.66      0.00
    3    6   15     -0.05      0.00
    4    6   15      3.81      0.00
    5    6   15     -0.29      0.00
    6    6   15      0.05      0.00
    7    6   15      1.58      0.00
  -11    7   15      1.19      0.00
  -10    7   15     -1.71      0.00
   -9    7   15      0.21      0.00
   -8    7   15      1.10      0.00
   -7    7   15      0.26      0.00
   -6    7   15      2.26      0.00
   -5    7   15      2.73      0.00
   -4    7   15      2.16      0.00
   -3    7   15      4.35      0.00
   -2    7   15      1.92      0.00
   -1    7   15      2.40      0.00
    0    7   15      0.69      0.00
    1    7   15      1.36      0.00
    2    7   15      1.27      0.00
    3    7   15      4.00      0.00
    4    7   15     -1.39      0.00
    5    7   15      1.68      0.00
    6    7   15      0.05      0.00
  -10    8   15      1.32      0.00
   -9    8   15     -0.24      0.00
   -8    8   15      0.26      0.00
   -7    8   15      2.73      0.00
   -6    8   15      1.75      0.00
   -5    8   15      2.59      0.00
   -4    8   15      3.21      0.00
   -3    8   15      1.95      0.00
   -2    8   15      1.87      0.00
   -1    8   15     -0.34      0.00
    0    8   15     -0.16      0.00
    1    8   15      0.96      0.00
    2    8   15      1.53      0.00
    3    8   15     -0.01      0.00
    4    8   15      2.25      0.00
    5    8   15     -2.48      0.00
    6    8   15      0.44      0.00
  -10    9   15     -1.42      0.00
   -9    9   15      1.10      0.00
   -8    9   15      1.82      0.00
   -7    9   15      1.00      0.00
   -6    9   15      2.98      0.00
   -5    9   15      1.99      0.00
   -4    9   15      1.80      0.00
   -3    9   15      0.97      0.00
   -2    9   15     -0.53      0.00
   -1    9   15     -1.08      0.00
    0    9   15     -1.31      0.00
    1    9   15     -0.21      0.00
    2    9   15      0.96      0.00
    3    9   15      0.81      0.00
    4    9   15     -2.86      0.00
    5    9   15      0.64      0.00
   -9   10   15     -0.29      0.00
   -8   10   15      1.15      0.00
   -7   10   15      2.59      0.00
   -6   10   15      0.93      0.00
   -5   10   15      1.56      0.00
   -4   10   15      0.37      0.00
   -3   10   15     -0.11      0.00
   -2   10   15     -1.79      0.00
   -1   10   15     -2.32      0.00
    0   10   15     -0.97      0.00
    1   10   15     -0.44      0.00
    2   10   15      0.07      0.00
    3   10   15     -1.32      0.00
    4   10   15     -0.12      0.00
    5   10   15     -3.67      0.00
   -9   11   15      1.48      0.00
   -8   11   15      0.81      0.00
   -7   11   15      0.66      0.00
   -6   11   15      1.24      0.00
   -5   11   15     -0.05      0.00
   -4   11   15      0.10      0.00
   -3   11   15     -1.45      0.00
   -2   11   15     -1.39      0.00
   -1   11   15     -1.76      0.00
    0   11   15     -1.55      0.00
    1   11   15      0.52      0.00
    2   11   15     -0.52      0.00
    3   11   15     -0.54      0.00
    4   11   15     -3.25      0.00
   -8   12   15      0.97      0.00
   -7   12   15      0.40      0.00
   -6   12   15     -0.23      0.00
   -5   12   15      0.08      0.00
   -4   12   15     -0.52      0.00
   -3   12   15     -0.21      0.00
   -2   12   15     -1.61      0.00
   -1   12   15     -0.87      0.00
    0   12   15      0.29      0.00
    1   12   15     -0.34      0.00
    2   12   15      0.41      0.00
    3   12   15     -1.47      0.00
    4   12   15     -0.38      0.00
   -7   13   15     -0.03      0.00
   -6   13   15     -0.18      0.00
   -5   13   15     -0.02      0.00
   -4   13   15      0.48      0.00
   -3   13   15     -0.39      0.00
   -2   13   15      0.17      0.00
   -1   13   15     -0.29      0.00
    0   13   15      0.23      0.00
    1   13   15      1.08      0.00
    2   13   15     -0.16      0.00
    3   13   15     -0.44      0.00
   -6   14   15     -0.03      0.00
   -5   14   15      0.59      0.00
   -4   14   15      0.50      0.00
   -3   14   15      0.78      0.00
   -2   14   15     -0.24      0.00
   -1   14   15      0.48      0.00
    0   14   15      0.65      0.00
    1   14   15      0.52      0.00
   -3   15   15     -0.06      0.00
   -2   15   15      0.26      0.00
   -1   15   15      0.00      0.00
  -10    0   16     -1.85      0.00
   -8    0   16      1.17      0.00
   -6    0   16      0.25      0.00
   -4    0   16      0.39      0.00
   -2    0   16     -0.33      0.00
    0    0   16      1.15      0.00
    2    0   16      2.76      0.00
    4    0   16      2.42      0.00
    6    0   16      0.61      0.00
  -11    1   16     -2.49      0.00
  -10    1   16      0.71      0.00
   -9    1   16      0.03      0.00
   -8    1   16      0.14      0.00
   -7    1   16      0.88      0.00
   -6    1   16      0.56      0.00
   -5    1   16     -0.07      0.00
   -4    1   16      0.74      0.00
   -3    1   16     -0.21      0.00
   -2    1   16      0.05      0.00
   -1    1   16      0.00      0.00
    0    1   16      0.85      0.00
    1    1   16      2.00      0.00
    2    1   16      0.51      0.00
    3    1   16      2.46      0.00
    4    1   16     -0.12      0.00
    5    1   16      1.66      0.00
    6    1   16      0.49      0.00
  -11    2   16      0.63      0.00
  -10    2   16     -1.11      0.00
   -9    2   16      0.80      0.00
   -8    2   16      0.84      0.00
   -7    2   16      0.12      0.00
   -6    2   16      0.00      0.00
   -5    2   16      1.64      0.00
   -4    2   16     -0.93      0.00
   -3    2   16      0.70      0.00
   -2    2   16     -0.68      0.00
   -1    2   16      1.22      0.00
    0    2   16      0.99      0.00
    1    2   16      1.72      0.00
    2    2   16      1.32      0.00
    3    2   16      0.64      0.00
    4    2   16      1.97      0.00
    5    2   16      0.00      0.00
    6    2   16      1.15      0.00
  -11    3   16     -0.80      0.00
  -10    3   16      1.09      0.00
   -9    3   16      0.04      0.00
   -8    3   16     -0.04      0.00
   -7    3   16      0.49      0.00
   -6    3   16      1.02      0.00
   -5    3   16     -1.20      0.00
   -4    3   16      1.99      0.00
   -3    3   16     -1.60      0.00
   -2    3   16      1.77      0.00
   -1    3   16      0.52      0.00
    0    3   16      2.69      0.00
    1    3   16      0.63      0.00
    2    3   16      2.16      0.00
    3    3   16      0.41      0.00
    4    3   16      0.94      0.00
    5    3   16      1.78      0.00
    6    3   16      0.29      0.00
  -10    4   16     -0.34      0.00
   -9    4   16      0.17      0.00
   -8    4   16      0.41      0.00
   -7    4   16     -0.25      0.00
   -6    4   16     -0.34      0.00
   -5    4   16      1.96      0.00
   -4    4   16     -2.01      0.00
   -3    4   16      2.86      0.00
   -2    4   16      0.00      0.00
   -1    4   16      3.63      0.00
    0    4   16      1.24      0.00
    1    4   16      2.92      0.00
    2    4   16     -0.50      0.00
    3    4   16      3.17      0.00
    4    4   16      0.36      0.00
    5    4   16      0.83      0.00
    6    4   16      1.56      0.00
  -10    5   16      0.43      0.00
   -9    5   16      0.08      0.00
   -8    5   16     -1.01      0.00
   -7    5   16      0.54      0.00
   -6    5   16      0.50      0.00
   -5    5   16     -0.99      0.00
   -4    5   16      3.08      0.00
   -3    5   16     -0.36      0.00
   -2    5   16      4.78      0.00
   -1    5   16      1.90      0.00
    0    5   16      3.44      0.00
    1    5   16      0.75      0.00
    2    5   16      3.55      0.00
    3    5   16     -0.61      0.00
    4    5   16      3.75      0.00
    5    5   16      0.43      0.00
  -10    6   16     -0.41      0.00
   -9    6   16     -0.88      0.00
   -8    6   16      0.88      0.00
   -7    6   16     -1.10      0.00
   -6    6   16      0.70      0.00
   -5    6   16      1.84      0.00
   -4    6   16      0.22      0.00
   -3    6   16      4.98      0.00
   -2    6   16      2.06      0.00
   -1    6   16      4.61      0.00
    0    6   16      1.88      0.00
    1    6   16      2.42      0.00
    2    6   16      1.01      0.00
    3    6   16      4.81      0.00
    4    6   16     -0.67      0.00
    5    6   16      2.66      0.00
   -9    7   16      0.32      0.00
   -8    7   16     -1.74      0.00
   -7    7   16      2.01      0.00
   -6    7   16     -0.01      0.00
   -5    7   16      1.55      0.00
   -4    7   16      3.65      0.00
   -3    7   16      2.32      0.00
   -2    7   16      5.13      0.00
   -1    7   16      1.75      0.00
    0    7   16      2.34      0.00
    1    7   16      2.04      0.00
    2    7   16      2.90      0.00
    3    7   16      1.09      0.00
    4    7   16      4.24      0.00
    5    7   16     -1.16      0.00
   -9    8   16     -0.69      0.00
   -8    8   16      1.82      0.00
   -7    8   16     -1.26      0.00
   -6    8   16      2.91      0.00
   -5    8   16      1.55      0.00
   -4    8   16      2.70      0.00
   -3    8   16      3.98      0.00
   -2    8   16      1.63      0.00
   -1    8   16      2.64      0.00
    0    8   16      0.44      0.00
    1    8   16      1.51      0.00
    2    8   16      2.70      0.00
    3    8   16      2.95      0.00
    4    8   16     -0.66      0.00
   -8    9   16     -0.75      0.00
   -7    9   16      3.10      0.00
   -6    9   16     -0.17      0.00
   -5    9   16      2.99      0.00
   -4    9   16      1.96      0.00
   -3    9   16      1.80      0.00
   -2    9   16      1.75      0.00
   -1    9   16     -1.12      0.00
    0    9   16      1.19      0.00
    1    9   16      0.79      0.00
    2    9   16      1.65      0.00
    3    9   16      1.18      0.00
    4    9   16      1.35      0.00
   -8   10   16      1.34      0.00
   -7   10   16     -0.27      0.00
   -6   10   16      2.81      0.00
   -5   10   16      0.17      0.00
   -4   10   16      1.71      0.00
   -3   10   16      0.42      0.00
   -2   10   16     -0.98      0.00
   -1   10   16      0.13      0.00
    0   10   16     -1.91      0.00
    1   10   16      1.71      0.00
    2   10   16      0.80      0.00
    3   10   16      0.49      0.00
   -7   11   16      1.57      0.00
   -6   11   16     -0.40      0.00
   -5   11   16      1.28      0.00
   -4   11   16     -0.41      0.00
   -3   11   16     -0.27      0.00
   -2   11   16     -0.92      0.00
   -1   11   16     -2.26      0.00
    0   11   16      1.07      0.00
    1   11   16     -0.95      0.00
    2   11   16      1.21      0.00
   -6   12   16      0.49      0.00
   -5   12   16     -0.66      0.00
   -4   12   16      0.15      0.00
   -3   12   16     -0.80      0.00
   -2   12   16     -1.16      0.00
   -1   12   16     -0.10      0.00
    0   12   16     -1.28      0.00
    1   12   16      1.79      0.00
   -4   13   16     -0.24      0.00
   -3   13   16     -0.02      0.00
   -2   13   16     -0.22      0.00
   -1   13   16     -0.51      0.00
   -9    0   17     -0.63      0.00
   -7    0   17     -0.27      0.00
   -5    0   17     -1.13      0.00
   -3    0   17      0.03      0.00
   -1    0   17      0.56      0.00
    1    0   17      1.69      0.00
    3    0   17      1.98      0.00
   -9    1   17      0.62      0.00
   -8    1   17      0.09      0.00
   -7    1   17      0.32      0.00
   -6    1   17     -1.05      0.00
   -5    1   17      1.24      0.00
   -4    1   17     -0.80      0.00
   -3    1   17      0.69      0.00
   -2    1   17     -0.08      0.00
   -1    1   17      0.25      0.00
    0    1   17      1.07      0.00
    1    1   17      0.75      0.00
    2    1   17      1.58      0.00
    3    1   17      0.37      0.00
    4    1   17      1.34      0.00
   -9    2   17     -0.32      0.00
   -8    2   17      0.52      0.00
   -7    2   17     -0.34      0.00
   -6    2   17      1.23      0.00
   -5    2   17     -1.48      0.00
   -4    2   17      2.06      0.00
   -3    2   17     -1.31      0.00
   -2    2   17      0.73      0.00
   -1    2   17      0.14      0.00
    0    2   17      1.09      0.00
    1    2   17      0.94      0.00
    2    2   17      1.40      0.00
    3    2   17      0.73      0.00
    4    2   17      0.08      0.00
   -9    3   17      0.65      0.00
   -8    3   17     -0.01      0.00
   -7    3   17      0.38      0.00
   -6    3   17     -0.95      0.00
   -5    3   17      2.26      0.00
   -4    3   17     -2.23      0.00
   -3    3   17      1.91      0.00
   -2    3   17     -1.20      0.00
   -1    3   17      1.55      0.00
    0    3   17      0.74      0.00
    1    3   17      1.77      0.00
    2    3   17     -0.23      0.00
    3    3   17      1.74      0.00
    4    3   17      0.14      0.00
   -9    4   17      0.31      0.00
   -8    4   17     -0.35      0.00
   -7    4   17     -0.11      0.00
   -6    4   17      0.92      0.00
   -5    4   17     -1.65      0.00
   -4    4   17      2.38      0.00
   -3    4   17     -2.15      0.00
   -2    4   17      2.64      0.00
   -1    4   17      0.35      0.00
    0    4   17      2.09      0.00
    1    4   17      0.35      0.00
    2    4   17      2.20      0.00
    3    4   17     -1.09      0.00
    4    4   17      1.82      0.00
   -9    5   17     -0.75      0.00
   -8    5   17      0.58      0.00
   -7    5   17     -0.81      0.00
   -6    5   17     -0.23      0.00
   -5    5   17      1.33      0.00
   -4    5   17     -1.66      0.00
   -3    5   17      3.18      0.00
   -2    5   17     -0.07      0.00
   -1    5   17      3.48      0.00
    0    5   17      1.22      0.00
    1    5   17      1.59      0.00
    2    5   17     -0.13      0.00
    3    5   17      3.04      0.00
    4    5   17     -1.05      0.00
   -8    6   17     -1.93      0.00
   -7    6   17      1.08      0.00
   -6    6   17     -0.56      0.00
   -5    6   17     -0.11      0.00
   -4    6   17      2.28      0.00
   -3    6   17      0.33      0.00
   -2    6   17      4.65      0.00
   -1    6   17      1.38      0.00
    0    6   17      2.49      0.00
    1    6   17      1.40      0.00
    2    6   17      1.87      0.00
    3    6   17      0.16      0.00
   -8    7   17      1.47      0.00
   -7    7   17     -2.13      0.00
   -6    7   17      1.51      0.00
   -5    7   17      0.42      0.00
   -4    7   17      1.29      0.00
   -3    7   17      4.06      0.00
   -2    7   17      1.80      0.00
   -1    7   17      4.20      0.00
    0    7   17      1.09      0.00
    1    7   17      1.53      0.00
    2    7   17      2.30      0.00
    3    7   17      2.61      0.00
   -7    8   17      2.16      0.00
   -6    8   17     -1.32      0.00
   -5    8   17      2.12      0.00
   -4    8   17      2.11      0.00
   -3    8   17      2.46      0.00
   -2    8   17      4.22      0.00
   -1    8   17      0.49      0.00
    0    8   17      2.73      0.00
    1    8   17      1.51      0.00
    2    8   17      1.83      0.00
   -6    9   17      2.31      0.00
   -5    9   17      0.05      0.00
   -4    9   17      2.51      0.00
   -3    9   17      2.62      0.00
   -2    9   17      0.92      0.00
   -1    9   17      2.77      0.00
    0    9   17     -0.76      0.00
    1    9   17      2.57      0.00
   -5   10   17      1.86      0.00
   -4   10   17      0.81      0.00
   -3   10   17      1.26      0.00
   -2   10   17      1.39      0.00
   -1   10   17     -1.34      0.00
    0   10   17      2.45      0.00
   -3   11   17      0.32      0.00
   -2   11   17     -0.68      0.00
   -6    0   18     -1.36      0.00
   -4    0   18     -1.15      0.00
   -2    0   18      0.47      0.00
    0    0   18      1.52      0.00
    2    0   18      1.05      0.00
   -7    1   18     -0.56      0.00
   -6    1   18      0.38      0.00
   -5    1   18     -1.57      0.00
   -4    1   18      1.00      0.00
   -3    1   18     -0.57      0.00
   -2    1   18      0.45      0.00
   -1    1   18      0.95      0.00
    0    1   18      0.26      0.00
    1    1   18      1.24      0.00
    2    1   18      0.60      0.00
   -7    2   18      0.28      0.00
   -6    2   18     -1.07      0.00
   -5    2   18      1.32      0.00
   -4    2   18     -1.43      0.00
   -3    2   18      1.32      0.00
   -2    2   18     -0.46      0.00
   -1    2   18      0.56      0.00
    0    2   18      1.07      0.00
    1    2   18      0.74      0.00
    2    2   18      0.39      0.00
   -7    3   18     -0.44      0.00
   -6    3   18      0.71      0.00
   -5    3   18     -1.18      0.00
   -4    3   18      1.67      0.00
   -3    3   18     -1.64      0.00
   -2    3   18      1.23      0.00
   -1    3   18      0.01      0.00
    0    3   18      0.74      0.00
    1    3   18      0.59      0.00
    2    3   18      1.14      0.00
   -7    4   18     -0.09      0.00
   -6    4   18     -0.40      0.00
   -5    4   18      1.06      0.00
   -4    4   18     -1.49      0.00
   -3    4   18      1.51      0.00
   -2    4   18     -1.12      0.00
   -1    4   18      1.51      0.00
    0    4   18      0.51      0.00
    1    4   18      0.53      0.00
    2    4   18     -0.26      0.00
   -6    5   18      0.02      0.00
   -5    5   18     -0.48      0.00
   -4    5   18      0.98      0.00
   -3    5   18     -1.06      0.00
   -2    5   18      2.21      0.00
   -1    5   18     -0.04      0.00
    0    5   18      1.11      0.00
    1    5   18      0.44      0.00
   -6    6   18      0.58      0.00
   -5    6   18      0.06      0.00
   -4    6   18     -0.15      0.00
   -3    6   18      1.88      0.00
   -2    6   18      0.21      0.00
   -1    6   18      2.63      0.00
    0    6   18      0.19      0.00
   -5    7   18      0.70      0.00
   -4    7   18      0.85      0.00
   -3    7   18      1.12      0.00
   -2    7   18      3.06      0.00
   -1    7   18      0.20      0.00
   -3    0   19     -0.36      0.00
   -3    1   19      0.32      0.00
   12   17    0     -0.12      0.00
    0   18    0     -1.68      0.00
    6   23    0      1.66      0.00
    4   24    0      0.19      0.00
    0    2    1     27.74      0.00
    1    2    1     72.53      0.00
   16    6    1     -0.44      0.00
  -16    7    1      2.06      0.00
   15   10    1      0.17      0.00
  -15   11    1      1.89      0.00
   14   13    1     -0.25      0.00
   13   15    1     -0.85      0.00
   -9   21    1      0.39      0.00
   -6   23    1      0.50      0.00
    6   23    1     -0.55      0.00
   -4   24    1     -2.62      0.00
    4   24    1      0.39      0.00
   -1    1    2     40.39      0.00
   16    4    2      0.03      0.00
   15    9    2      0.83      0.00
  -15   11    2      0.67      0.00
   11   18    2     -2.23      0.00
  -10   20    2     -1.69      0.00
   -9   21    2     -0.35      0.00
    7   22    2      0.98      0.00
   -6   23    2     -0.60      0.00
   -4   24    2      0.78      0.00
    3   24    2      0.65      0.00
   16    1    3     -0.01      0.00
  -16    8    3      1.91      0.00
   15    8    3      0.49      0.00
   13   14    3      0.26      0.00
   12   16    3     -0.72      0.00
    9   20    3      1.22      0.00
    8   21    3     -0.30      0.00
   -6   23    3      1.52      0.00
    5   23    3     -0.91      0.00
   15    7    4     -0.15      0.00
  -15   11    4     -0.72      0.00
   11   17    4      1.82      0.00
    6   22    4     -0.35      0.00
   -3   24    4     -0.57      0.00
   -2   24    4      1.26      0.00
    1   24    4      1.42      0.00
   15    4    5     -0.34      0.00
   15    5    5     -0.17      0.00
  -16    7    5      0.03      0.00
  -15   11    5      0.84      0.00
  -12   17    5     -0.52      0.00
    9   19    5     -0.40      0.00
    8   20    5      0.01      0.00
    7   21    5     -0.89      0.00
   -7   22    5     -0.42      0.00
   -5   23    5      0.85      0.00
  -16    7    6      1.51      0.00
   14    8    6      0.15      0.00
   13   11    6     -0.22      0.00
  -14   13    6      0.13      0.00
  -13   15    6      1.59      0.00
   10   17    6     -0.99      0.00
  -11   18    6      0.13      0.00
   -9   20    6     -0.29      0.00
   -8   21    6      0.29      0.00
   -4   23    6      1.28      0.00
    2   23    6      0.15      0.00
   14    5    7     -0.08      0.00
  -16    6    7      1.54      0.00
  -15   10    7     -1.16      0.00
   10   16    7     -1.20      0.00
   -2   23    7      0.55      0.00
   -1   23    7      1.19      0.00
    0   23    7      0.53      0.00
  -16    4    8     -0.53      0.00
   13    8    8     -0.21      0.00
  -15    9    8     -1.02      0.00
   12   11    8     -0.31      0.00
  -14   12    8     -0.71      0.00
  -13   14    8     -0.68      0.00
   10   15    8     -1.27      0.00
  -11   17    8      2.65      0.00
    7   19    8     -0.55      0.00
   -8   20    8     -0.32      0.00
    4   21    8      0.29      0.00
   -4   22    8      0.20      0.00
    2   22    8      1.18      0.00
  -16    1    9     -0.25      0.00
   13    5    9      0.48      0.00
  -15    8    9     -0.35      0.00
   12    9    9      1.77      0.00
  -14   11    9     -1.47      0.00
   11   12    9      0.68      0.00
  -13   13    9     -1.25      0.00
   10   14    9     -1.18      0.00
  -12   15    9      1.27      0.00
    7   18    9     -0.26      0.00
    6   19    9      0.81      0.00
   -7   20    9     -0.86      0.00
   -5   21    9     -0.33      0.00
  -14    0   10      3.75      0.00
  -15    6   10     -0.70      0.00
  -14   10   10     -0.90      0.00
   11   10   10     -0.81      0.00
  -13   12   10     -1.10      0.00
  -12   14   10     -0.30      0.00
    7   17   10      0.13      0.00
    6   18   10      0.86      0.00
   -6   20   10     -0.71      0.00
    3   20   10      3.26      0.00
   -3   21   10     -0.33      0.00
   -2   21   10     -0.73      0.00
   -1   21   10     -1.06      0.00
    0   21   10      0.25      0.00
  -15    0   11      1.69      0.00
  -13    0   11      7.03      0.00
  -15    1   11      0.74      0.00
   12    1   11      0.15      0.00
  -15    3   11      0.90      0.00
  -15    4   11      1.12      0.00
  -14    8   11     -0.37      0.00
  -13   11   11      0.35      0.00
  -12   13   11     -1.13      0.00
  -10   16   11      0.90      0.00
   -9   17   11      1.23      0.00
    3   19   11      3.35      0.00
   -4   20   11      0.70      0.00
   -3   20   11      0.87      0.00
    0   20   11      0.36      0.00
  -14    0   12      3.08      0.00
  -12    0   12      6.74      0.00
  -14    1   12      1.59      0.00
  -13    1   12      5.47      0.00
  -14    2   12      3.13      0.00
  -13    2   12      2.34      0.00
   11    3   12      0.05      0.00
  -14    6   12      0.06      0.00
   10    8   12     -0.77      0.00
    7   14   12     -1.86      0.00
   -9   16   12      0.83      0.00
   -8   17   12      0.65      0.00
    3   18   12      1.31      0.00
   -4   19   12      1.61      0.00
    0   19   12      0.65      0.00
  -13    0   13      2.51      0.00
  -14    1   13      1.07      0.00
  -13    1   13      1.76      0.00
  -14    2   13      2.24      0.00
  -13    2   13      2.64      0.00
   10    4   13      0.51      0.00
    9    8   13      0.25      0.00
  -12   10   13      2.23      0.00
  -11   12   13     -0.99      0.00
    5   15   13     -1.02      0.00
    4   16   13     -1.56      0.00
   -6   17   13     -0.86      0.00
   -3   18   13      1.31      0.00
   -2   18   13      0.69      0.00
   -1   18   13      1.07      0.00
    0   18   13      0.55      0.00
  -12    0   14      0.09      0.00
    8    0   14      2.36      0.00
  -13    1   14      0.00      0.00
    9    1   14      0.49      0.00
  -13    2   14      1.84      0.00
  -13    3   14      1.11      0.00
    9    3   14      0.00      0.00
  -13    4   14      1.74      0.00
    9    4   14      0.43      0.00
  -12    8   14     -1.38      0.00
    8    8   14      1.92      0.00
    7   10   14     -0.39      0.00
  -10   12   14     -1.54      0.00
    6   12   14     -2.02      0.00
    5   13   14     -2.32      0.00
   -7   15   14     -0.33      0.00
    3   15   14      0.18      0.00
    8    1   15      2.12      0.00
    8    2   15      0.73      0.00
    8    3   15      0.81      0.00
  -12    5   15     -0.93      0.00
    7    7   15      0.49      0.00
  -11    8   15     -1.74      0.00
    6    9   15     -1.39      0.00
  -10   10   15      1.55      0.00
    5   11   15      0.49      0.00
    2   14   15      0.19      0.00
   -4   15   15      1.01      0.00
    0   15   15      0.43      0.00
  -11    4   16      0.79      0.00
    6    5   16      0.42      0.00
  -10    7   16      0.20      0.00
    5    8   16      2.15      0.00
   -9    9   16      0.03      0.00
    3   11   16     -0.72      0.00
    2   12   16     -0.70      0.00
   -5   13   16      0.10      0.00
    0   13   16      1.20      0.00
    5    0   17      0.16      0.00
  -10    1   17     -1.61      0.00
    5    1   17     -0.33      0.00
  -10    2   17      0.75      0.00
    5    2   17      0.59      0.00
   -9    6   17      0.83      0.00
    4    6   17      3.22      0.00
   -8    8   17     -2.03      0.00
    3    8   17      2.32      0.00
   -7    9   17     -1.58      0.00
    2    9   17      2.24      0.00
   -6   10   17     -0.76      0.00
    1   10   17     -0.14      0.00
   -4   11   17      0.87      0.00
   -1   11   17      0.91      0.00
   -8    0   18     -0.13      0.00
   -8    1   18      0.34      0.00
    3    1   18      0.70      0.00
   -8    2   18     -0.19      0.00
   -8    3   18      0.26      0.00
   -7    5   18      0.34      0.00
    2    5   18      0.43      0.00
    1    6   18      0.22      0.00
    0    7   18      1.81      0.00
   -4    8   18      1.47      0.00
   -3    8   18      2.17      0.00
   -2    8   18      1.22      0.00
   -1    8   18      2.75      0.00
   -5    0   19     -0.80      0.00
   -1    0   19      1.03      0.00
   -4    1   19     -0.70      0.00
   -2    1   19      0.18      0.00
   -1    1   19      0.26      0.00
[truncated: 1,068,707 more chars]
